# Supplementary material for: SLC6A8 is a Potential Biomarker for Poor Prognosis in Lung Adenocarcinoma
Source: Front Genet. 2022 May 27;13:845373. doi: 10.3389/fgene.2022.845373 (PMC9185669; doi:10.3389/fgene.2022.845373)
Supplement: Supplementary file 1 [file Table2.xlsx]

## Sheet: Sheet1
X-aixs Y-axis	futime	fustat	NT5E	CD40LG	CD80	riskScore	risk
TCGA-50-6590	3.52877	1	22.0776	1.36231	0.947912	0.813902	low
TCGA-91-6836	1.14247	0	2.00865	0.169868	0.489003	1.28137	high
TCGA-05-4398	3.92055	0	27.8779	0.482569	1.22048	1.0639	low
TCGA-55-7728	1.92877	0	6.42173	2.62352	0.742267	0.468152	low
TCGA-78-7160	1.85753	0	12.7307	1.99713	1.24362	0.500805	low
TCGA-78-7146	0.473973	1	55.0083	0.0548581	0.423496	2.46842	high
TCGA-86-8359	1.21644	1	3.18611	1.10657	0.159244	1.06419	low
TCGA-64-5815	0.613699	0	36.7875	0.846613	1.14518	1.05868	low
TCGA-97-A4M3	1.47945	0	1.12409	0.666031	0.225511	1.19193	high
TCGA-38-4630	2.93973	1	3.43736	0.365529	0.543418	1.17709	high
TCGA-05-4250	0.331507	1	83.7809	0.409128	0.601916	2.71401	high
TCGA-73-4675	0.109589	0	2.40783	0.10897	0.487111	1.31836	high
TCGA-44-4112	1.0137	0	10.7134	0.657638	0.657451	1.07998	low
TCGA-95-A4VN	1.51507	0	2.99427	0.978912	1.47516	0.59363	low
TCGA-91-8496	1.38356	0	19.6429	1.20899	0.777768	0.911431	low
TCGA-44-6779	1.36986	1	36.2569	0.742091	0.725463	1.3391	high
TCGA-MP-A4TH	1.22192	0	30.176	3.67313	0.771512	0.401598	low
TCGA-78-7633	2.72329	0	2.26878	0.280396	0.162864	1.44037	high
TCGA-91-6829	3.44658	1	32.5284	0.285695	0.440177	1.75331	high
TCGA-50-5051	1.30959	1	5.52553	0.356069	0.134745	1.46996	high
TCGA-50-5930	0.772603	1	9.89393	0.676249	0.20938	1.31715	high
TCGA-44-A4SU	1.12055	1	27.1711	0.930508	0.254066	1.41414	high
TCGA-MP-A5C7	5.10137	0	3.36154	0.414706	0.167397	1.38206	high
TCGA-55-8091	1.64384	0	61.9774	0.971431	0.985405	1.4361	high
TCGA-L4-A4E5	1.58356	0	5.85835	0.359867	0.164737	1.45219	high
TCGA-53-7624	2.85753	1	8.36224	0.409286	0.292066	1.3781	high
TCGA-44-6145	0.89863	0	7.70151	1.56141	0.522456	0.790255	low
TCGA-55-8506	0.030137	0	1.38585	0.231456	0.681547	1.13367	low
TCGA-55-7907	0.939726	1	54.8216	1.28493	0.442044	1.52874	high
TCGA-49-4514	4.65753	0	1.38548	0.549157	0.229206	1.24752	high
TCGA-97-A4M7	1.72329	0	7.92866	1.49755	1.85361	0.42908	low
TCGA-MP-A4TE	2.45479	1	4.45536	0.103686	0.0470845	1.66789	high
TCGA-93-8067	0.509589	0	3.17611	0.173853	0.4289	1.33374	high
TCGA-49-4486	6.35068	1	1.49929	0.262146	0.145174	1.45048	high
TCGA-50-5932	3.38356	1	4.11917	0.492774	0.139858	1.37074	high
TCGA-78-7149	2.99452	0	1.197	0.728928	0.0333682	1.27692	high
TCGA-55-A492	1.63288	0	4.91898	0.542397	0.0833851	1.39412	high
TCGA-05-4244	0	0	17.03	0.54437	0.62276	1.22857	high
TCGA-64-1680	3.08493	0	38.4179	0.44675	0.144909	2.02611	high
TCGA-91-6840	1.01918	0	6.36969	0.698502	0.605755	1.03932	low
TCGA-44-2656	1.59452	0	8.57692	2.36639	3.99189	0.111497	low
TCGA-50-8457	2.13425	0	77.0321	1.81995	1.1218	1.14858	low
TCGA-73-4677	0.10411	1	7.5724	1.01047	0.338447	1.06291	low
TCGA-49-AARE	3.36712	1	2.83505	0.662751	0.323297	1.16037	high
TCGA-97-7554	2.12329	0	32.3263	0.793394	0.919746	1.14611	low
TCGA-44-6778	3.0411	0	3.37283	3.53304	2.03454	0.172488	low
TCGA-55-A48X	1.88767	0	17.2957	1.77974	0.845612	0.69199	low
TCGA-67-4679	1.2274	0	12.9561	1.05842	1.17079	0.743128	low
TCGA-55-6981	3.77808	1	47.2305	0.460271	0.323472	2.03802	high
TCGA-55-6971	3.83562	0	3.83029	1.66744	1.06784	0.560262	low
TCGA-05-5420	1.25205	0	5.82754	4.05863	3.2093	0.0826446	low
TCGA-86-8281	0	0	10.1093	0.670429	0.280412	1.27893	high
TCGA-91-6828	0.884932	0	27.6008	1.5367	1.50084	0.62089	low
TCGA-67-3770	1.67123	0	21.5828	2.13224	0.701316	0.679569	low
TCGA-97-8176	1.28219	1	2.53032	0.344051	0.195295	1.3882	high
TCGA-91-A4BC	0.120548	0	1.55045	1.09566	0.725592	0.800293	low
TCGA-50-5946	1.87945	0	26.7407	0.47892	0.226543	1.69364	high
TCGA-78-8655	6.46575	0	23.4246	1.16238	0.535495	1.08595	low
TCGA-78-7220	2.21096	1	6.73218	0.353713	0.207703	1.43966	high
TCGA-67-3772	1.56986	0	27.7261	1.05563	0.944211	0.974783	low
TCGA-05-4384	1.16712	0	13.117	1.04678	0.411361	1.07573	low
TCGA-44-7669	1.5726	1	1.40644	0.459477	1.34676	0.756022	low
TCGA-78-7148	1.71507	1	16.962	0.506431	0.200559	1.52462	high
TCGA-44-8120	0.712329	0	3.21909	0.780887	0.369382	1.0897	low
TCGA-69-7765	0.452055	0	12.9656	0.726879	0.816953	0.998868	low
TCGA-73-4666	2.19178	0	25.2284	0.797036	2.34577	0.534892	low
TCGA-05-4396	0.830137	1	11.2549	0.833247	0.0989959	1.32774	high
TCGA-44-2659	1.44932	0	13.1302	2.10984	0.501943	0.68738	low
TCGA-93-7347	0.813699	0	20.5558	4.96823	0.85993	0.211617	low
TCGA-55-7913	1.53699	1	2.00677	0.319714	0.197979	1.39132	high
TCGA-97-7553	5.12329	0	7.75067	2.00977	1.32095	0.454785	low
TCGA-49-AARO	10.2986	0	22.1625	1.60324	1.52496	0.563805	low
TCGA-93-7348	0.347945	0	15.9639	1.32215	0.466978	0.973101	low
TCGA-44-3398	0.693151	0	40.2389	0.658801	1.77378	0.873951	low
TCGA-44-2655	1.57534	0	11.712	2.16955	0.426693	0.685853	low
TCGA-05-4427	2.16712	0	36.9733	0.619155	1.15021	1.15399	high
TCGA-95-A4VP	1.65753	0	2.26746	0.464453	0.689519	1.04353	low
TCGA-86-A4P8	1.18082	0	2.49745	7.36238	1.3676	0.0547387	low
TCGA-55-8090	1.63836	1	146.048	0.648582	0.419621	5.34728	high
TCGA-55-6712	0.468493	1	79.1769	1.66961	0.676951	1.54077	high
TCGA-NJ-A4YI	0.0109589	1	13.6046	0.254298	0.596641	1.33811	high
TCGA-44-3918	0.539726	0	10.1181	2.45849	4.65716	0.0796159	low
TCGA-97-7941	1.32603	0	43.505	1.29189	0.364294	1.39806	high
TCGA-44-7659	1.21644	0	27.852	0.692785	0.542046	1.35873	high
TCGA-J2-8192	2.02466	0	22.567	1.47395	1.89619	0.497984	low
TCGA-55-8205	1.6411	0	43.3505	1.22741	2.03657	0.642146	low
TCGA-86-7701	1.29863	0	6.81243	2.82353	0.770545	0.429835	low
TCGA-44-A47G	0.961644	0	34.2629	3.50997	2.07833	0.239002	low
TCGA-86-8673	1.24658	0	1.51198	0.272678	0.154782	1.43824	high
TCGA-69-8453	1.50685	0	8.24148	1.77907	1.18243	0.533443	low
TCGA-97-8175	1.50959	0	30.1991	0.507142	1.57622	0.91178	low
TCGA-55-8507	1.14521	0	4.16301	0.224861	0.271233	1.42602	high
TCGA-44-6774	0.989041	0	13.0441	0.751298	0.54831	1.12647	low
TCGA-05-4395	0	1	85.1957	0.238193	0.554018	3.00995	high
TCGA-44-7667	1.52603	0	1.5028	0.231539	0.353849	1.32796	high
TCGA-L9-A5IP	0.158904	1	9.84577	0.0626872	0.237223	1.64074	high
TCGA-44-2657	1.09589	0	23.0076	4.17744	0.877554	0.291253	low
TCGA-73-4676	0.449315	0	32.1525	0.130343	0.569702	1.74105	high
TCGA-55-8302	1.30959	0	42.0482	0.371891	0.289283	2.02432	high
TCGA-55-8514	1.42466	0	23.9955	0.359868	0.532888	1.485	high
TCGA-05-4425	1.83288	0	9.93361	2.63264	1.51107	0.335493	low
TCGA-78-7150	1.82466	1	7.09618	0.213436	0.195192	1.53385	high
TCGA-44-3919	0.520548	0	48.0726	2.0019	0.822718	0.900606	low
TCGA-55-8203	1.49863	0	6.90115	1.44532	0.414715	0.862102	low
TCGA-MP-A4TK	1.59452	1	51.5165	1.56276	1.06587	0.983869	low
TCGA-95-A4VK	1.78356	0	25.7902	1.23447	0.350365	1.18481	high
TCGA-55-6980	5.77808	0	24.0036	2.40215	0.820539	0.594751	low
TCGA-44-2668	0.673973	0	38.0096	0.686136	1.89495	0.796457	low
TCGA-55-A491	1.71507	0	7.37633	0.64524	0.380911	1.19429	high
TCGA-44-6146	0.827397	0	21.2487	0.606383	0.120773	1.59818	high
TCGA-55-6642	6.70959	0	10.4096	0.433658	0.293498	1.39538	high
TCGA-50-5072	0.684932	1	3.70433	0.704005	0.329843	1.14961	low
TCGA-97-7937	1.54521	0	7.52633	0.0308316	0.192512	1.65414	high
TCGA-55-7724	1.93151	0	4.85977	1.67647	0.855081	0.625241	low
TCGA-49-6743	1.01096	0	3.30222	0.610243	0.417249	1.13751	low
TCGA-55-8505	1.20548	0	6.70791	0.235908	0.159017	1.5408	high
TCGA-55-6982	2.72603	1	9.30335	0.55831	0.928112	0.970138	low
TCGA-95-7567	0.446575	0	4.84557	0.796477	0.726753	0.929263	low
TCGA-50-5944	2.09315	0	21.2012	0.86492	0.299568	1.32884	high
TCGA-55-8513	2.16712	0	5.84377	1.03213	1.23452	0.673475	low
TCGA-55-7727	0.326027	0	12.6441	2.32329	0.720571	0.567712	low
TCGA-55-8089	1.92329	1	23.9596	1.50504	1.61059	0.572932	low
TCGA-S2-AA1A	1.40548	0	31.6559	5.76503	0.966855	0.167648	low
TCGA-78-7536	0.668493	1	2.7985	0.493152	0.507874	1.13257	low
TCGA-91-6848	0.613699	0	29.4362	1.41652	1.65408	0.616224	low
TCGA-69-8253	1.16712	0	32.5783	0.79058	0.408628	1.4696	high
TCGA-50-5068	4.10685	1	8.9983	1.91542	0.565374	0.68626	low
TCGA-95-7948	0.364384	0	1.06389	0.0938768	0.280972	1.44215	high
TCGA-55-1596	5.65753	0	11.3623	0.242276	0.429764	1.42076	high
TCGA-86-8074	0.0657534	0	23.4602	0.50923	1.24751	0.990506	low
TCGA-86-A4D0	0.317808	1	3.11571	0.322914	0.353501	1.30564	high
TCGA-38-4629	2.36712	1	55.9848	0.285153	1.39755	1.43352	high
TCGA-93-A4JO	0.090411	1	3.66591	1.64621	0.778704	0.647524	low
TCGA-J2-8194	1.98356	0	2.0976	0.657209	0.54093	1.03929	low
TCGA-MP-A4TF	0.920548	1	133.66	0.166236	0.230661	6.14104	high
TCGA-05-4405	1.67123	0	14.9631	0.755951	0.541489	1.15212	high
TCGA-97-8547	1.8	0	20.9206	0.18072	0.789891	1.35913	high
TCGA-55-7573	1.33425	0	23.1336	3.11557	0.766037	0.460892	low
TCGA-55-6985	3.37808	0	20.0587	0.96406	0.830985	0.979766	low
TCGA-64-5775	0.169863	1	184.177	0.0349017	0.488681	9.92171	high
TCGA-05-4417	1.24658	0	4.24478	0.988802	1.24025	0.670946	low
TCGA-MP-A4SY	4.11233	1	27.1556	0.344221	0.738825	1.40124	high
TCGA-69-8254	1.12055	0	11.8312	1.46114	0.621176	0.819321	low
TCGA-97-7546	3.52055	0	39.7275	2.60287	0.843311	0.64746	low
TCGA-05-4432	2.08493	0	3.61823	0.596379	0.518236	1.09332	low
TCGA-05-5428	1.83562	0	21.8643	0.119358	1.21953	1.14428	low
TCGA-05-4420	2.49863	0	3.42479	0.124913	0.170172	1.54225	high
TCGA-78-8648	3.31233	1	7.9331	1.46667	0.862628	0.697874	low
TCGA-86-8055	0.339726	1	32.672	0.855248	0.873843	1.14867	low
TCGA-MP-A4T9	3.46575	1	50.783	0.976664	0.984196	1.26859	high
TCGA-44-A479	1.07397	0	2.88254	2.71772	1.40401	0.31648	low
TCGA-55-A48Y	1.72603	0	2.80356	0.505913	0.236919	1.28333	high
TCGA-55-7574	2.72603	1	10.6729	4.24976	0.674534	0.272815	low
TCGA-78-7166	0.706849	1	3.84784	0.715386	0.0566621	1.30668	high
TCGA-86-A456	1.10959	0	1.80291	1.29774	1.74952	0.455072	low
TCGA-64-1678	3.25753	0	1.04373	0.0340374	0.0483021	1.64892	high
TCGA-05-4430	2.08493	0	7.06639	0.316874	1.29418	0.870896	low
TCGA-67-6215	0.476712	0	1.85756	0.445594	0.583696	1.10073	low
TCGA-78-8662	9.20822	1	1.70579	0.185024	0.0668347	1.5543	high
TCGA-91-6849	0.0958904	0	14.1772	1.16903	0.702618	0.903568	low
TCGA-55-7815	2.11781	0	3.72419	3.80624	0.912532	0.267074	low
TCGA-50-5942	2.41918	0	145.547	1.58963	0.215234	4.09919	high
TCGA-73-7499	1.9589	0	35.7832	1.50229	0.706267	1.00667	low
TCGA-55-6984	2.08219	1	23.6176	0.589383	0.121656	1.65013	high
TCGA-MN-A4N1	2.26575	0	4.4368	0.0631901	0.167388	1.59865	high
TCGA-64-5774	6.9863	0	2.88708	0.386544	0.212102	1.36028	high
TCGA-78-7153	2.08219	0	8.41856	0.837595	0.0780587	1.29795	high
TCGA-55-8620	1.0274	1	3.49762	0.328979	0.515758	1.2103	high
TCGA-78-7542	0.879452	1	42.7426	0.161066	0.47701	2.02016	high
TCGA-55-7284	0.665753	1	40.6097	1.31058	0.635724	1.18089	high
TCGA-38-4628	4.08767	1	19.0969	0.104924	0.520144	1.56034	high
TCGA-38-6178	1.2274	0	11.8863	0.649823	0.430339	1.22327	high
TCGA-95-7562	0.238356	1	5.55569	0.80659	0.369082	1.10723	low
TCGA-97-8552	1.71507	0	16.1455	2.23376	0.82905	0.579457	low
TCGA-62-A46S	4.52877	1	11.1105	1.30413	0.370134	0.973181	low
TCGA-55-6987	5.85479	0	3.08936	2.21043	0.814321	0.510312	low
TCGA-49-AAR9	0.712329	1	12.7233	0.011509	0.0914606	1.85142	high
TCGA-49-AAQV	1.85479	1	3.32546	1.27828	0.436305	0.874325	low
TCGA-86-8054	2.0411	0	1.65361	0.223458	0.297592	1.37069	high
TCGA-44-7662	0.59726	0	32.2334	0.48791	0.822342	1.34754	high
TCGA-O1-A52J	4.92603	1	9.33049	0.728867	1.45134	0.707854	low
TCGA-55-6983	7.73425	0	6.06079	2.34348	0.410007	0.608231	low
TCGA-49-6742	1.21918	0	7.15828	0.175081	0.0695676	1.65404	high
TCGA-05-5429	0.753425	1	6.91629	0.356499	0.242834	1.417	high
TCGA-62-A470	3.27123	1	1.19003	0.242355	0.343923	1.32426	high
TCGA-64-1679	4.61918	0	26.5879	0.156569	0.931243	1.36399	high
TCGA-62-8397	3.53151	0	28.5653	0.556977	0.28288	1.6326	high
TCGA-69-8255	0.353425	0	10.7176	0.7888	0.391782	1.16683	high
TCGA-NJ-A4YQ	2.4274	0	1.09281	2.37759	0.620818	0.513987	low
TCGA-86-A4JF	1.46849	0	5.36048	0.239195	1.0862	0.972633	low
TCGA-MP-A4T8	0.441096	1	5.39906	0.269604	0.342802	1.37317	high
TCGA-62-A46P	1.6274	1	1.25325	0.314404	0.168552	1.4023	high
TCGA-55-7283	1.66849	0	1.7928	1.67573	0.492709	0.719366	low
TCGA-78-7154	1.62466	1	16.0535	0.594547	0.315944	1.38126	high
TCGA-67-6217	1.15616	0	11.874	1.5502	0.903947	0.692025	low
TCGA-78-7537	4.44384	1	1.70515	0.539565	0.213062	1.26623	high
TCGA-91-6831	0.849315	0	6.83042	0.643706	0.76123	0.990064	low
TCGA-78-7163	18.663	0	39.9318	0.563525	0.0499807	2.06207	high
TCGA-55-7816	1.28219	1	6.83605	0.747667	0.650034	1.00376	low
TCGA-50-6593	0.920548	1	13.1136	0.337769	0.602579	1.28565	high
TCGA-NJ-A55O	0.0356164	0	9.25838	1.44444	0.636009	0.795959	low
TCGA-62-8398	1.21644	1	26.7736	0.737532	0.590403	1.28988	high
TCGA-97-A4M0	1.7863	0	86.9389	1.59153	1.06766	1.4332	high
TCGA-49-AARQ	18.4438	0	3.37333	0.471908	0.163699	1.35487	high
TCGA-78-7158	0.490411	1	25.4368	0.656717	0.378511	1.45084	high
TCGA-49-4510	2.45479	1	7.97037	0.220432	0.150886	1.57761	high
TCGA-55-6978	0.482192	1	47.8522	1.46284	2.19095	0.572823	low
TCGA-05-5425	2.41644	0	16.4086	0.577154	1.47026	0.803074	low
TCGA-97-7547	5.38356	0	5.52887	0.869932	0.268849	1.13366	low
TCGA-86-7955	1.39178	0	0.970658	0.0626944	0.0533813	1.62577	high
TCGA-50-5933	6.55616	1	90.6695	0.394716	1.54521	1.87313	high
TCGA-55-7576	1.83562	0	6.17954	0.289572	0.768256	1.12111	low
TCGA-64-5778	2.53699	0	72.0026	1.80442	0.629183	1.3844	high
TCGA-NJ-A7XG	1.69041	0	23.468	0.357062	0.159688	1.76727	high
TCGA-55-8096	1.96986	1	15.3846	0.456919	0.681874	1.21265	high
TCGA-44-A47A	1.27671	0	12.4281	0.962495	1.55891	0.636333	low
TCGA-35-5375	0.723288	0	6.80699	0.639103	0.453472	1.14901	low
TCGA-44-2662	1.31507	0	20.8747	0.977326	2.53607	0.434685	low
TCGA-69-7973	0.630137	0	4.15937	0.297285	0.369642	1.32333	high
TCGA-50-6597	3.47397	1	2.34951	2.35669	0.171505	0.651385	low
TCGA-05-4382	1.66301	0	9.75585	0.598491	1.36919	0.777328	low
TCGA-55-8511	1.51233	0	12.8746	0.861767	0.936884	0.895021	low
TCGA-44-7670	1.45479	0	1.31236	0.251848	0.308973	1.34356	high
TCGA-4B-A93V	0.69589	0	2.98885	0.378389	0.202152	1.37256	high
TCGA-62-A471	3.4137	0	3.38985	0.110951	0.0489841	1.64249	high
TCGA-49-AAR3	5.1863	0	25.9213	0.685133	0.840538	1.15646	high
TCGA-55-6979	0.649315	1	22.9892	1.83633	1.53722	0.517585	low
TCGA-69-A59K	1.61918	0	0.688	0.691019	0.923677	0.841079	low
TCGA-86-6851	0.490411	0	83.9433	1.94876	0.937004	1.28878	high
TCGA-50-5935	1.78904	1	17.0317	1.96109	0.333955	0.822782	low
TCGA-44-5644	1.36438	0	10.6396	0.173033	0.176796	1.63359	high
TCGA-55-6986	8.93425	0	38.6503	1.62463	0.274697	1.21916	high
TCGA-38-4625	8.14521	0	41.8393	0.237175	1.15076	1.40727	high
TCGA-97-7552	5.29315	0	19.4308	4.66216	1.05856	0.213542	low
TCGA-86-7713	1.15616	0	18.5124	0.432462	0.389652	1.45692	high
TCGA-05-5423	0.413699	0	7.89893	0.937613	2.46841	0.395448	low
TCGA-95-7944	0.0575342	0	29.184	0.894793	0.618124	1.23098	high
TCGA-55-8621	1.41096	0	5.32136	1.89466	1.20807	0.488381	low
TCGA-50-5941	1.55342	0	14.0575	1.68233	0.725396	0.734179	low
TCGA-67-3773	1.16986	0	45.234	1.70477	0.978206	0.907425	low
TCGA-55-8619	1.13973	0	4.54494	2.28965	0.645953	0.545359	low
TCGA-55-8085	2.47671	0	1.56637	0.932817	0.801405	0.82125	low
TCGA-44-5643	1.14247	0	0.401378	0.702437	0.5684	0.989645	low
TCGA-55-A494	1.31781	0	7.97487	0.0457631	0.0974127	1.72988	high
TCGA-73-4670	0.358904	0	4.038	0.0465306	0.23441	1.55121	high
TCGA-91-A4BD	1.65205	0	44.9432	0.733181	0.548138	1.60874	high
TCGA-55-7910	2.84932	0	2.35982	0.55864	0.195141	1.27702	high
TCGA-49-6767	1.85479	0	70.7016	0.266347	0.586965	2.50097	high
