# Supplementary material for: SLC6A8 is a Potential Biomarker for Poor Prognosis in Lung Adenocarcinoma
Source: Front Genet. 2022 May 27;13:845373. doi: 10.3389/fgene.2022.845373 (PMC9185669; doi:10.3389/fgene.2022.845373)
Supplement: Supplementary file 2 [file Table3.xlsx]

## Sheet: Sheet1
X-aixs Y-axis	futime	fustat	NT5E	CD40LG	CD80	riskScore	risk
TCGA-69-7980	1.12603	0	23.6546	1.349	0.743087	0.918069	low
TCGA-NJ-A4YP	0.136986	0	8.22198	0.352295	0.286531	1.40989	high
TCGA-MP-A4TI	1.17534	1	30.5003	2.01448	2.27251	0.369258	low
TCGA-55-7903	1.55342	0	1.1178	0.482424	0.607793	1.0643	low
TCGA-73-4668	1.27945	0	26.8554	0.155503	0.349682	1.80808	high
TCGA-69-7763	1.89041	0	9.22078	1.23824	0.406102	0.960762	low
TCGA-MN-A4N5	0.230137	0	9.68293	0.641416	0.36409	1.23655	high
TCGA-62-A46V	6.02466	0	4.42105	0.645872	0.712088	0.986428	low
TCGA-49-4505	1.1726	1	27.395	0.38559	0.843204	1.31554	high
TCGA-55-8208	1.84658	0	4.40685	1.81712	1.60769	0.411252	low
TCGA-38-4632	3.71781	1	29.2615	0.391275	2.43254	0.625863	low
TCGA-97-7938	0.0493151	1	19.9442	0.644239	1.04605	0.997046	low
TCGA-05-4426	2.16712	0	46.5004	0.88689	0.280077	1.75484	high
TCGA-71-6725	0.70137	0	0.46082	0	0.2484	1.50812	high
TCGA-71-8520	0.575342	1	11.8598	0.424076	0.574025	1.24403	high
TCGA-50-6592	2.12877	1	4.50254	0.571343	1.10144	0.842931	low
TCGA-95-7039	0.0931507	0	120.569	0.558284	0.237676	4.56779	high
TCGA-93-A4JQ	1.4411	0	25.5289	3.10495	1.15682	0.393977	low
TCGA-78-7162	8.68219	1	3.34166	1.99164	0.420195	0.671703	low
TCGA-62-A46Y	1.13425	1	11.9267	0.701757	0.663903	1.07288	low
TCGA-44-A47B	0.786301	0	5.07044	0.730623	0.947063	0.859553	low
TCGA-69-7764	1.13425	0	16.2367	3.64513	0.32621	0.431252	low
TCGA-91-8499	0.0986301	0	1.4216	0.532818	0.775018	0.966936	low
TCGA-44-6776	5.30959	0	7.81511	0.695107	0.105859	1.34326	high
TCGA-55-1592	1.92055	1	10.2957	1.20111	0.552697	0.919128	low
TCGA-49-4494	2.96164	1	13.4935	0.187204	0.364331	1.5324	high
TCGA-NJ-A4YG	5.21644	0	24.9947	0.773616	1.07512	0.989252	low
TCGA-L9-A444	0.841096	0	10.9465	1.47988	1.01585	0.666896	low
TCGA-55-7281	2.38904	0	20.2709	0.689216	1.25052	0.891882	low
TCGA-86-8358	1.78904	0	1.92549	0.304994	0.595119	1.15577	high
TCGA-49-4488	2.38082	1	14.492	0.408522	0.60081	1.2716	high
TCGA-49-AAR2	6.09315	0	1.65801	0.70652	0.175002	1.2095	high
TCGA-55-8508	1.69041	0	1.99426	0.641252	0.150619	1.25911	high
TCGA-55-7914	0.512329	1	8.56955	0.998654	0.201388	1.15266	high
TCGA-49-4507	0.734247	1	6.03483	0.438584	0.236079	1.36462	high
TCGA-49-AAR0	12.7534	0	1.40714	0.986222	0.459847	0.946084	low
TCGA-35-4122	0.616438	0	53.7943	0.793396	2.64515	0.634574	low
TCGA-55-A490	0.271233	1	21.518	0.194326	0.268871	1.7467	high
TCGA-49-AARR	13.6767	0	5.61287	0.748243	0.75086	0.943513	low
TCGA-MN-A4N4	3.21918	0	5.67807	0.167215	0.203394	1.53099	high
TCGA-44-2665	1.09589	0	49.078	0.529103	1.50169	1.15229	high
TCGA-97-8179	1.19178	0	4.79049	0.152829	0.555205	1.28812	high
TCGA-64-5781	3.29315	0	19.715	0.737844	0.267336	1.39352	high
TCGA-99-8032	0.120548	0	3.72107	0.464617	0.289589	1.28402	high
TCGA-44-3917	1.07397	0	1.7492	0.53074	2.07539	0.520999	low
TCGA-78-8640	17.8849	0	1.71165	0.239729	0.297672	1.36304	high
TCGA-99-AA5R	1.80274	0	2.73997	4.33187	1.07531	0.20008	low
TCGA-86-A4P7	1.13699	0	2.33473	1.30961	0.7009	0.75292	low
TCGA-55-8301	1.46301	0	4.50622	1.95091	1.05846	0.508977	low
TCGA-L9-A443	0.528767	1	18.8857	1.43492	0.245144	1.07042	low
TCGA-55-8206	2.43288	0	31.1229	1.43556	1.60332	0.638518	low
TCGA-44-6147	1.20822	0	7.13315	2.01665	0.541423	0.654431	low
TCGA-35-3615	0.0383562	0	2.67638	0.374021	0.365641	1.26696	high
TCGA-50-5049	5.87945	0	8.7244	3.25544	1.41455	0.273561	low
TCGA-49-AARN	3.10959	1	44.577	0.603853	0.308491	1.88785	high
TCGA-97-A4M5	1.73699	0	2.9863	0.91583	0.642521	0.905908	low
TCGA-55-5899	2.54795	0	4.92601	0.668909	0.988976	0.861132	low
TCGA-MP-A4TJ	0.928767	1	3.76706	3.31919	2.12508	0.17995	low
TCGA-55-7726	1.7863	0	35.4889	0.0630304	1.03757	1.48081	high
TCGA-44-8117	1.05479	0	16.4716	0.23924	0.387432	1.53508	high
TCGA-50-5045	5.95616	1	20.1974	1.67402	2.15199	0.397803	low
TCGA-50-7109	0.843836	1	11.5216	0.923813	0.359581	1.13557	low
TCGA-05-4424	2.50137	0	3.8281	0.727759	0.739234	0.937697	low
TCGA-86-8674	1.10959	0	0.969113	0.183803	0.0802562	1.53265	high
TCGA-49-6745	1.43014	0	37.0297	1.224	0.802228	1.08358	low
TCGA-55-8092	0.421918	1	9.34553	0.573991	0.517171	1.17466	high
TCGA-78-7147	1.60548	1	22.4253	0.976145	0.151117	1.38607	high
TCGA-73-4659	1.94795	1	1.78141	0.17879	0.646621	1.18124	high
TCGA-05-4434	1.25205	1	14.4602	1.63874	1.21568	0.592858	low
TCGA-44-6148	0.991781	0	12.2642	0.975735	0.348141	1.1286	low
TCGA-50-5931	1.18904	1	1.81422	0.0326791	0.0834742	1.63597	high
TCGA-91-8497	1.18904	1	21.2636	3.53083	0.861719	0.368263	low
TCGA-05-4410	0	0	34.8186	1.87581	0.444632	0.979423	low
TCGA-55-7570	2.25753	0	1.75352	0.0920976	0.12416	1.56748	high
TCGA-86-8669	2.56986	0	13.4328	1.39498	0.791838	0.787977	low
TCGA-44-2666	0.265753	1	12.1446	0.208438	1.38599	0.918229	low
TCGA-MP-A4SW	4.87123	1	15.6013	1.52177	0.416141	0.92047	low
TCGA-L9-A743	1.81918	0	11.1656	1.88851	2.76242	0.247906	low
TCGA-95-8039	0.0739726	0	41.2666	2.78985	1.70963	0.404986	low
TCGA-44-6777	2.70411	1	4.74341	0.686188	1.23685	0.758212	low
TCGA-44-A4SS	1.13699	0	1.77613	1.33069	0.918872	0.668762	low
TCGA-78-7143	13.5918	1	64.5002	2.13314	0.598843	1.14168	low
TCGA-38-4631	0.969863	1	18.9642	0.150076	0.276862	1.72077	high
TCGA-55-A4DF	1.20548	1	1.09663	1.10176	0.751882	0.784538	low
TCGA-97-A4M6	1.55616	0	17.0008	3.75099	0.786271	0.335103	low
TCGA-53-7626	2.54521	1	10.5611	2.26523	1.20893	0.448997	low
TCGA-05-4433	2	0	20.3413	1.59927	0.654009	0.839983	low
TCGA-50-6673	0.060274	1	37.2464	0.614356	0.515169	1.57172	high
TCGA-78-7161	0.589041	0	21.4781	0.261421	0.0649213	1.87654	high
TCGA-50-6591	0.326027	1	4.5754	0.0154251	0.0350233	1.73715	high
TCGA-55-7725	1.21096	0	3.87571	4.48586	1.16102	0.183368	low
TCGA-49-4487	2.34247	1	7.61527	1.9356	0.525473	0.683711	low
TCGA-55-6972	4.47123	1	1.13135	0.0705615	0.0934574	1.5929	high
TCGA-91-6835	0.216438	0	5.17606	3.67004	1.34674	0.232136	low
TCGA-L9-A50W	1.21096	1	15.303	1.02458	0.315252	1.16349	high
TCGA-78-7145	2.26301	1	33.0122	0.251656	0.699208	1.57729	high
TCGA-78-7152	3.29315	0	1.61917	1.74431	0.286618	0.772059	low
TCGA-44-8119	0.780822	0	12.218	0.584282	0.782017	1.06363	low
TCGA-05-4389	3.75068	0	3.75256	1.10088	0.949461	0.735019	low
TCGA-86-6562	1.03014	1	18.254	0.739893	0.436459	1.26372	high
TCGA-50-5044	1.70959	1	90.6602	0.156159	0.421046	3.51375	high
TCGA-86-8280	1.92055	0	18.1219	3.53276	0.754633	0.374255	low
TCGA-49-4506	2.73699	1	2.38085	0.260934	0.413164	1.28874	high
TCGA-NJ-A55A	0.0219178	0	7.25199	2.95875	1.03248	0.361877	low
TCGA-67-3771	1.67123	0	1.7623	0.788224	0.61645	0.950119	low
TCGA-86-8668	1.1589	0	7.43487	1.82288	0.608038	0.68466	low
TCGA-73-4658	4.38356	1	10.6876	2.02611	1.62131	0.404208	low
TCGA-86-7711	1.72603	0	1.90468	0.182199	0.591576	1.21285	high
TCGA-49-6744	2.43836	0	10.4366	2.09169	1.11447	0.501172	low
TCGA-55-6970	1.27123	1	5.36667	1.69128	0.969488	0.591854	low
TCGA-38-A44F	0.364384	0	8.31697	2.94995	0.813096	0.408047	low
TCGA-05-5715	0.169863	0	5.65952	0.446458	0.190069	1.38514	high
TCGA-05-4249	4.1726	0	33.2233	0.679449	1.04752	1.13698	low
TCGA-55-8207	2.67671	0	47.2908	0.933128	1.10541	1.17137	high
TCGA-L4-A4E6	1.19178	0	3.50653	1.80142	0.980525	0.553177	low
TCGA-44-6775	1.0137	0	22.202	0.696042	1.58039	0.775809	low
TCGA-97-8177	1.36712	0	5.79561	0.531455	0.767491	1.01858	low
TCGA-55-6543	1.19178	0	22.1272	0.656672	0.539298	1.29551	high
TCGA-05-4402	0.668493	1	29.751	0.475559	0.75716	1.35936	high
TCGA-38-7271	2.19178	1	8.86815	6.03382	0.898536	0.121837	low
TCGA-64-1681	3.19726	1	24.1744	1.44827	0.672619	0.91959	low
TCGA-99-7458	1.07397	0	20.1925	3.9553	0.682075	0.337489	low
TCGA-55-8204	1.41096	0	11.6775	0.130012	0.289521	1.59128	high
TCGA-49-6761	0.969863	0	7.37069	0.442269	0.753142	1.07948	low
TCGA-05-4397	2.00274	1	3.08387	0.333295	0.646399	1.1299	low
TCGA-97-8174	0.449315	1	5.36762	2.05395	0.535394	0.63468	low
TCGA-44-3396	1.12603	0	32.9547	1.14424	1.33585	0.82732	low
TCGA-MP-A4TD	0.841096	1	5.54523	2.12549	0.606737	0.598047	low
TCGA-50-8459	1.6137	0	25.2064	0.711032	1.27923	0.920887	low
TCGA-62-A46O	3.98356	1	2.37924	0.0428052	0.032397	1.68039	high
TCGA-73-7498	3.25753	0	11.9984	2.14859	0.333705	0.725103	low
TCGA-MP-A4T6	4.90411	1	5.26909	1.33513	0.847029	0.717949	low
TCGA-MP-A4SV	7.17808	1	21.1579	1.08858	0.913441	0.909112	low
TCGA-55-A4DG	1.66575	0	80.7704	2.03089	0.25267	1.67433	high
TCGA-L9-A8F4	1.30411	0	2.54537	1.69841	0.632484	0.672525	low
TCGA-50-5936	0.70411	1	17.3092	0.787283	0.435717	1.22879	high
TCGA-44-2661	1.22192	0	12.6418	2.76855	1.78067	0.28842	low
TCGA-55-8615	1.22192	0	5.11941	0.105226	0.141858	1.60458	high
TCGA-55-A57B	1.49589	0	5.74794	1.15378	0.982387	0.724767	low
TCGA-86-8073	2.0274	0	4.89661	0.610445	0.414219	1.15914	high
TCGA-55-6968	3.54247	1	1.97916	1.30111	0.956337	0.665784	low
TCGA-38-4626	7.10959	0	2.6578	0.296283	1.17726	0.884538	low
TCGA-50-8460	2.27123	0	1.05461	1.58385	0.49039	0.73979	low
TCGA-55-6975	0.323288	1	7.42061	0.665771	0.207244	1.28838	high
TCGA-99-8028	3.06301	0	6.52774	3.6212	2.07284	0.169522	low
TCGA-50-5939	1.26027	1	21.441	0.62343	0.475211	1.34277	high
TCGA-55-8097	1.30411	0	53.6325	1.79013	0.416878	1.26008	high
TCGA-J2-A4AE	1.83836	0	44.9314	2.80411	1.35054	0.497969	low
TCGA-78-7155	3.20822	1	0.965941	0.260934	0.287518	1.34762	high
TCGA-05-4422	1	0	2.10454	1.74322	0.617958	0.66256	low
TCGA-86-8672	0.0520548	1	10.1822	0.600914	0.516818	1.17359	high
TCGA-97-A4M1	1.64658	0	10.4913	1.21435	0.461769	0.957261	low
TCGA-69-7761	0.509589	0	3.2398	2.13476	0.807844	0.527724	low
TCGA-78-7539	0.89589	0	41.0979	2.16678	0.614969	0.865592	low
TCGA-62-8395	3.33151	0	3.08085	0.895695	0.302308	1.07553	low
TCGA-53-A4EZ	2.93425	0	0.588662	0.394249	0.234979	1.30817	high
TCGA-69-7979	0.243836	0	2.29423	0.101509	0.301398	1.44329	high
TCGA-55-A48Z	1.78356	0	27.1303	1.09565	0.600963	1.12422	low
TCGA-91-6830	0.164384	0	8.13102	1.01227	0.552065	0.96478	low
TCGA-55-8094	1.48219	0	12.5569	0.0643786	0.0950132	1.80815	high
TCGA-55-7911	1.47123	0	7.38681	1.82371	1.31029	0.488708	low
TCGA-05-4390	3.08493	0	3.70875	0.148701	0.253223	1.47333	high
TCGA-64-1676	4.73425	0	6.27287	0.217554	0.979697	1.04236	low
TCGA-91-7771	1.34795	0	5.65843	3.37924	1.05964	0.299104	low
TCGA-97-8172	1.49315	0	20.0169	3.29576	1.12247	0.350632	low
TCGA-78-7540	2.4137	0	29.0796	0.253896	0.3603	1.77551	high
TCGA-55-8614	1.46849	0	36.4873	0.234325	0.336961	1.96178	high
TCGA-53-7813	1.16164	0	4.62077	0.818401	0.292005	1.13205	low
TCGA-73-4662	2.49863	0	4.60308	2.42878	0.859988	0.467137	low
TCGA-NJ-A55R	1.65205	0	7.02444	0.548874	0.202354	1.34432	high
TCGA-49-4501	3.89315	1	10.3063	1.43986	0.523648	0.851142	low
TCGA-78-8660	0.879452	1	6.47493	2.08757	0.580231	0.62078	low
TCGA-86-8075	1.31233	0	37.9689	0.452286	1.53184	1.03549	low
TCGA-05-4415	0.249315	1	53.1748	0.102872	0.304945	2.5143	high
TCGA-62-8394	0.380822	1	27.1956	0.577324	0.541981	1.40965	high
TCGA-55-8512	1.66301	1	1.89119	0.246274	0.228084	1.40849	high
TCGA-50-5055	5.0137	1	10.6835	5.34723	1.05113	0.150028	low
TCGA-MP-A4TC	0.20274	1	31.3409	0.263183	0.798923	1.47	high
TCGA-93-A4JP	1.58356	0	2.31012	0.647205	1.11962	0.792577	low
TCGA-05-4403	1.58356	0	31.5522	0.725359	0.584095	1.36963	high
TCGA-L9-A7SV	1.54795	0	4.60428	0.17404	0.312838	1.4321	high
TCGA-86-8585	0.967123	0	1.8878	1.79576	0.548133	0.669935	low
TCGA-50-5066	2.5863	0	19.2666	0.937321	1.64937	0.66307	low
TCGA-62-A472	2.49315	0	16.4052	0.732649	0.559283	1.17087	high
TCGA-62-8402	4.10411	1	3.33579	3.90863	0.903633	0.256867	low
TCGA-55-8510	1.47671	0	3.98821	1.6831	0.828568	0.625632	low
TCGA-44-7660	0.890411	0	1.59583	0.238874	0.175141	1.44406	high
TCGA-44-7671	1.46575	0	2.85309	0.209788	0.335984	1.37063	high
TCGA-69-7978	0.367123	0	35.2221	1.66373	1.65517	0.597271	low
TCGA-MP-A4T7	0.457534	1	14.8298	0.532179	0.447084	1.31066	high
TCGA-49-4512	2.47945	1	5.70987	0.686295	0.665111	1.00759	low
TCGA-NJ-A4YF	5.92055	0	0.935131	0.236247	0.284967	1.36155	high
TCGA-69-7760	0.553425	0	13.6324	0.0656051	0.21599	1.72578	high
TCGA-44-5645	1.04932	0	6.22971	5.36703	0.961153	0.148057	low
TCGA-99-8025	2.90411	0	3.74401	0.393018	0.322769	1.29902	high
TCGA-MP-A4T4	7.16986	1	14.5382	1.09062	1.02219	0.801998	low
TCGA-86-8671	2.29863	0	5.8966	6.63287	1.10921	0.0848787	low
TCGA-97-A4M2	1.70959	0	2.36746	2.42994	0.785355	0.472215	low
TCGA-69-7974	0.50411	0	30.5759	0.793268	1.78431	0.743194	low
TCGA-55-7227	2.60822	1	27.4147	1.67346	1.1812	0.685497	low
TCGA-86-8076	1.33973	0	5.58208	2.85423	0.624768	0.449463	low
TCGA-49-4490	1.05479	1	42.6039	0.951521	0.103427	1.7855	high
TCGA-55-1594	3.2274	0	1.3663	0.660418	0.459526	1.07068	low
TCGA-38-4627	3.14247	1	24.3175	0.812171	0.610032	1.20905	high
TCGA-86-8278	1.30411	0	54.7434	1.46735	0.574677	1.33728	high
TCGA-50-6594	1.0137	1	3.00956	0.276713	0.460745	1.26082	high
TCGA-55-7994	1.65205	0	79.2167	1.0823	1.57841	1.25176	high
TCGA-55-8087	1.26575	0	78.5566	0.678831	0.448844	2.48894	high
TCGA-MP-A4TA	2.60274	1	6.54366	0.208871	0.46801	1.34019	high
TCGA-95-8494	0.230137	0	11.229	0.0993396	1.41911	0.932699	low
TCGA-78-7167	7.34521	1	13.7524	0.470272	0.0863638	1.57624	high
TCGA-J2-A4AG	1.36986	0	6.41315	2.43728	1.77392	0.306592	low
TCGA-62-8399	7.3863	0	3.15672	0.314174	0.332894	1.32358	high
TCGA-78-7535	2.6	1	3.62306	0.083411	0.180779	1.56226	high
TCGA-64-1677	1.72055	1	7.25607	0.669567	0.420792	1.15936	high
TCGA-67-3774	1.05479	0	6.05844	2.07008	0.531187	0.636866	low
TCGA-97-A4LX	1.68219	0	3.09748	2.35185	1.4731	0.35276	low
TCGA-44-7661	1.00274	0	98.584	1.38828	2.5689	0.85715	low
TCGA-35-4123	0.49863	0	65.8257	0.705252	1.21864	1.48245	high
TCGA-86-7714	1.71233	1	39.1754	0.816975	0.582992	1.43863	high
TCGA-55-8299	1.28493	1	11.5275	0.874345	0.63982	1.01189	low
TCGA-05-4418	0.750685	1	18.1009	0.976422	0.466738	1.13638	low
TCGA-55-8616	0.131507	0	4.26903	0.71354	0.202515	1.22501	high
TCGA-62-A46R	4.72603	1	7.77263	0.937011	1.23367	0.713508	low
TCGA-78-7159	3.34521	0	4.69735	0.612749	0.297094	1.22227	high
TCGA-86-7953	1.61918	0	1.77022	1.88682	0.551881	0.645121	low
TCGA-55-A493	0.0767123	0	24.7647	0.823926	1.28615	0.874994	low
TCGA-44-7672	1.14521	0	16.5787	1.61765	1.20077	0.61605	low
TCGA-93-A4JN	1.96712	0	15.6461	0.812482	0.714525	1.04571	low
TCGA-86-8279	1.32055	0	3.42967	0.0834385	0.426263	1.38603	high
TCGA-95-7043	0.00547945	0	5.03179	0.429502	0.0332455	1.49255	high
TCGA-97-8171	1.55616	0	3.13262	0.103856	0.106851	1.59741	high
TCGA-J2-A4AD	1.50685	1	9.87099	0.275206	0.202503	1.53904	high
TCGA-78-7156	2.67397	1	1.31551	0.99884	0.194392	1.06812	low
TCGA-83-5908	2.25753	0	70.7442	1.41394	1.82509	0.893492	low
TCGA-64-5779	1.38904	0	3.30564	1.67634	0.503117	0.727579	low
TCGA-91-6847	2.30685	0	27.7721	0.0273386	0.0827645	2.17911	high
TCGA-86-7954	1.65753	0	9.0415	1.96299	1.02107	0.542067	low
TCGA-95-7947	0.109589	0	0.979905	1.02459	0.316306	0.994054	low
TCGA-73-A9RS	0.931507	1	0.539866	0.096203	0.136521	1.53525	high
TCGA-86-8056	0.380822	0	8.10306	1.43157	1.21464	0.598652	low
TCGA-49-AAR4	2.40822	1	17.1319	0.748661	0.557178	1.17424	high
TCGA-67-6216	0.386301	0	76.3193	0.759498	0.540857	2.25372	high
TCGA-50-6595	0.517808	1	157.58	0.355362	0.852708	5.51295	high
TCGA-99-8033	1.79726	1	5.46976	0.31683	0.322046	1.36323	high
TCGA-55-7995	2.43562	0	0.903286	1.36275	0.821083	0.685736	low
