# Supplementary material for: SLC6A8 is a Potential Biomarker for Poor Prognosis in Lung Adenocarcinoma
Source: Front Genet. 2022 May 27;13:845373. doi: 10.3389/fgene.2022.845373 (PMC9185669; doi:10.3389/fgene.2022.845373)
Supplement: Supplementary file 3 [file Table1.xlsx]

## Sheet: Sheet1
X-axis Y-axis	B cells naive	B cells memory	Plasma cells	T cells CD8	T cells CD4 naive	T cells CD4 memory resting	T cells CD4 memory activated	T cells follicular helper	T cells regulatory (Tregs)	T cells gamma delta	NK cells resting	NK cells activated	Monocytes	Macrophages M0	Macrophages M1	Macrophages M2	Dendritic cells resting	Dendritic cells activated	Mast cells resting	Mast cells activated	Eosinophils	Neutrophils	P-value	Correlation	RMSE
TCGA-50-6590-01A-12R-1858-07	0.0102351	0.00400008	0.079908	0.106106	0	0.138541	0.0656725	0.00834582	0.0223466	0	0.00180169	0.0297534	0	0.24977	0.112288	0.139727	0	0	0.0312707	0	0	0.000233171	0.08	0.150153	1.03037
TCGA-69-8255-01A-11R-2287-07	0.110095	0	0.0967322	0.288915	0	0	0.145375	0.0550439	0.0307126	0	0.00930911	0	0.00508279	0.0725931	0.0644276	0.0687307	0.0368256	0	0.0154549	0	0	0.00070231	0.01	0.334112	0.948147
TCGA-73-7498-01A-12R-2187-07	0.0572149	0	0.123764	0.0632094	0	0.269128	0	0.00478034	0.0375371	0	0	0.0389274	0.0485742	0.0243186	0.0234865	0.128531	0.0446322	0.0188784	0.116006	0	0	0.0010115	0.02	0.260304	0.975686
TCGA-78-7148-01A-11R-2039-07	0.0862501	0	0.0544984	0.208291	0	0.1607	0.0437318	0.0325544	0.0146927	0	0	0.0229402	0.013479	0.0662306	0.0590958	0.113025	0.0687896	0.000376844	0.0553441	0	0	0	0.03	0.254997	0.979254
TCGA-95-A4VN-01A-11R-A262-07	0.0434298	0	0.00410368	0.151232	0	0.155847	0.0926027	0.041487	0.00175333	0	0.0175361	0.0172476	0.00406278	0.110838	0.0954312	0.191619	0.0425784	0.00547259	0.0175544	0	0	0.0072037	0.01	0.360493	0.933952
TCGA-78-7152-01A-11R-2039-07	0.0554133	0.0373351	0.0880908	0.134259	0	0.200202	0.0184976	0.0379167	0.0544489	0	0	0.0276117	0	0.120943	0.0655317	0.0515689	0.0498897	0	0.0499755	0	0	0.00831533	0.01	0.326344	0.950158
TCGA-MP-A4TD-01A-32R-A262-07	0.138521	0	0.20376	0.0665752	0	0.135244	0	0.0250294	0.0351761	0	0	0.0195938	0	0.223352	0.0105705	0.0912295	0.00502305	0.0103698	0.0355565	0	0	0	0	0.470102	0.882645
TCGA-55-7914-01A-11R-2170-07	0.0387179	0	0.297462	0.141611	0	0.151475	0.0455081	0.0167387	0.0308349	0	0	0	0	0.0599169	0.0979892	0.0815321	0.00119515	0	0.0370183	0	0	0	0.01	0.397783	0.929366
TCGA-44-A47A-01A-21R-A24H-07	0.0537464	0	0.00796383	0.0252814	0	0.142658	0.017418	0.0407101	0.0568743	0	0.00458053	0	0.00888674	0.0888105	0.000995991	0.0515145	0.308858	0.130198	0.0615032	0	0	0	0.01	0.394114	0.918813
TCGA-97-A4M3-01A-11R-A24X-07	0.128986	0	0.0974919	0.0578063	0	0.208397	0	0.0733249	0.0257345	0	0	0.0486376	0.0459019	0.0413258	0.022341	0.148179	0.0352391	0.0251354	0.0337488	0.00408707	0	0.00366461	0.04	0.233177	0.989542
TCGA-67-3773-01A-01R-0946-07	0.0812977	0	0.0650126	0.0758173	0	0.176816	0.010728	0.0425906	0.0110953	0.00192757	0	0.0297146	0.00122997	0	0.0852713	0.146449	0.158554	0	0.110711	0	0	0.00278614	0.01	0.344417	0.938835
TCGA-50-6593-01A-11R-1755-07	0.0171665	0.0386594	0.0312349	0.0134315	0	0.0681366	0.0121154	0.0328501	0.0123488	0	0.00104296	0	0.0478122	0.310244	0.0208053	0.110971	0.152957	0.0166943	0.0882433	0	0	0.0252869	0.05	0.211012	1.00621
TCGA-73-4659-01A-01R-1206-07	0.0695492	0	0.0808449	0.0306608	0	0.153702	0	0	0	0	0.000266564	0.00396453	0.0061903	0.149171	0.00940326	0.290588	0.0542857	0.0343526	0.0646093	0	0	0.0524127	0.01	0.330056	0.947702
TCGA-38-4630-01A-01R-1206-07	0.096161	0	0.0282996	0.132084	0	0.222389	0.00920072	0.0020474	0	0	0.0148778	0	0	0.229901	0.0949283	0.147321	0.0123906	0	0	0.0104	0	0	0.05	0.206069	1.00779
TCGA-78-7540-01A-11R-2066-07	0.0314124	0.0498125	0.0138862	0.0600801	0	0.105389	0	0.00550601	0.0116058	0	0	0.0392883	0	0.271503	0.0171746	0.243996	0.0489081	0.0328576	0.0685804	0	0	0	0.05	0.205257	1.00808
TCGA-J2-A4AD-01A-11R-A24H-07	0.187566	0	0.0980514	0.0848729	0	0.164252	0	0.0121503	0	0	0	0.0140545	0.0150836	0.140585	0	0.154593	0	0.0680796	0.0607129	0	0	0	0.01	0.376885	0.927373
TCGA-44-6778-01A-11R-1858-07	0.0724488	0	0	0.0945725	0	0.308512	0.0380262	0.0640073	0	0	0.00553487	0.0109116	0.0130937	0.0800416	0.108445	0.130963	0.0395736	0	0.0234065	0	0	0.0104636	0.12	0.110996	1.04691
TCGA-38-A44F-01A-11R-A24H-07	0.0148639	0.0853754	0.0262525	0.0848223	0	0.204844	0.00273464	0.0456186	0.0595308	0	0	0.030062	0.0146041	0.0590232	0.107026	0.0987064	0.0802379	0.00790434	0.0735768	0	0	0.00481734	0.04	0.229642	0.988837
TCGA-50-6592-01A-11R-1755-07	0.19582	0	0.0537494	0.124553	0	0.116492	0.0729921	0.00940106	0	0	0.0466766	0.0121712	0	0.158051	0.0708645	0.102764	0	0	0.0275231	0	0	0.00894236	0.01	0.367976	0.931152
TCGA-44-6775-01A-11R-A278-07	0.105159	0	0.0933873	0	0	0.132274	0.00732785	0	0.0143536	0	0	0.00999374	0.0270706	0.264618	0.018294	0.117924	0.0948407	0.0170011	0.079743	0	0.0071515	0.0108615	0.01	0.299503	0.962902
TCGA-95-8494-01A-11R-2326-07	0.0337814	0	0	0.0336999	0	0.114117	0.0599841	0.024536	0.00484311	0	0	0.0350058	0.15649	0.0502611	0	0.12437	0.158724	0.11254	0.0830497	0	0	0.00859798	0.04	0.241019	0.978826
TCGA-44-2656-01A-02R-0946-07	0.0934093	0	0.128229	0.184405	0	0.12719	0.0395214	0.0306958	0	0	0	0.033948	0.0162275	0.0353335	0.0751776	0.1223	0.0260062	0.00116364	0.0757176	0	0.00546822	0.00520775	0.01	0.358071	0.935491
TCGA-50-5055-01A-01R-1628-07	0.107856	0.0596059	0.117775	0.149397	0	0.0857715	0.0241097	0.0359572	0.0596048	0.0058208	0	0.00111229	0	0.135619	0.0417378	0.0797498	0.0520383	0.00832317	0.0355212	0	0	0	0.01	0.444042	0.895224
TCGA-75-5147-01A-01R-1628-07	0.0599555	0	0.0782487	0.070051	0	0.228763	0.0563595	0.0124232	0.0113062	0.00534311	0	0.000678371	0.0208257	0.0710684	0.0611274	0.107162	0.110942	0.0158261	0.0585278	0	0	0.0313913	0.04	0.221325	0.987139
TCGA-86-8278-01A-11R-2287-07	0.0612274	0	0.143759	0.0518558	0	0.246517	0	0	0.00475394	0	0.022619	0.00565948	0.0063013	0.0873176	0.0656718	0.0897099	0.0803434	0.0669262	0.0602558	0	0	0.00708197	0.01	0.33313	0.945637
TCGA-05-4250-01A-01R-1107-07	0.0857963	0	0.0273612	0.240267	0	0.112663	0.13619	0.0337803	0	0	0.00879803	0	0.0301412	0.0402341	0.0724087	0.151466	0.028278	0.0138954	0.0138726	0	0	0.00484786	0.01	0.313319	0.954584
TCGA-4B-A93V-01A-11R-A39D-07	0.108009	0	0.223246	0.0827378	0	0.0562355	0.0747897	0.0161837	0.0343702	0	0	0.0336535	0	0.279169	0.0279115	0.0418679	0	0	0.0218271	0	0	0	0	0.476427	0.879448
TCGA-86-7713-01A-11R-2066-07	0.0907472	0	0.0769299	0.0920681	0	0.249695	0	0	0.00810298	0	0	0	0.0417631	0.133504	0.0729389	0.13735	0	0.0657775	0	0.0214936	0.000329758	0.00930005	0.03	0.257299	0.979863
TCGA-91-A4BD-01A-11R-A24H-07	0.0113024	0	0.054913	0.0270791	0	0.144653	0	0.0359423	0.025679	0	0	0.0251089	0.157243	0.0511812	0.016036	0.210525	0.0357248	0.040074	0.164538	0	0	0	0.07	0.185044	1.00016
TCGA-78-7149-01A-11R-2039-07	0.169343	0	0.24142	0.098245	0	0.136505	0	0.0518654	0.00758676	0	0	0.0410632	0	0.0412731	0.0717654	0.0690427	0.0106704	0	0.0550918	0	0	0.00612797	0	0.529695	0.847599
TCGA-78-7535-01A-11R-2066-07	0.00323342	0.0161556	0.026645	0.0427609	0	0.0880333	0	0.000851105	0.0102329	0	0.0209524	0.00568432	0.0231756	0.334902	0.00939962	0.214367	0.200416	0.00265758	0.00053395	0	0	0	0.02	0.296603	0.979406
TCGA-49-6742-01A-11R-1858-07	0.0882139	0	0.0259362	0.0929748	0	0.095782	0	0.0626551	0.00194378	0	0	0.0731875	0	0.123477	0.0197534	0.234084	0	0.0612975	0.0864296	0	0	0.0342657	0.06	0.194451	1.00106
TCGA-05-4249-01A-01R-1107-07	0.00421296	0.0460119	0.032157	0.0333796	0	0.117989	0	0.0385574	0.0321833	0	0	0.00141893	0.012415	0.00338271	0.0388013	0.11367	0.355564	0.00849257	0.136166	0	0	0.0255987	0.07	0.185127	1.0042
TCGA-64-1679-01A-21R-2066-07	0.126719	0	0.0767901	0.0240895	0	0.0996268	0.000547472	0	0.0180173	0.00210405	0	0	0	0.339588	0.0129212	0.0820105	0.158222	0.0245882	0	0.0287006	0	0.0060747	0.01	0.392999	0.923581
TCGA-69-7760-01A-11R-2170-07	0.0688373	0	0.0175115	0	0	0.112833	0.00858569	0.0469998	0.0182387	0	0	0.00194575	0.0102571	0.181538	0	0.107466	0	0.367227	0.0513446	0	0	0.00721618	0.06	0.189606	1.02777
TCGA-05-4405-01A-21R-1858-07	0.17625	0	0.142944	0.0174448	0	0.099061	0.0145513	0	0.0277705	0	0.015235	0	0	0.293828	0.00376898	0.134268	0	0.00720997	0.0674594	0	0	0.000208245	0.01	0.418023	0.911064
TCGA-55-6987-01A-11R-1949-07	0.0556397	0	0.12675	0.220382	0	0.0380994	0.0975988	0.0436695	0.00293801	0.0117765	0.0278698	0	0.00172711	0.139764	0.127353	0.0571452	0.00593347	0	0.0384595	0	0	0.0048938	0.01	0.319502	0.955453
TCGA-05-5428-01A-01R-1628-07	0.00627792	0.00386414	4.72983e-05	0.0711372	0	0.0845613	0	0	0.0302549	0.00131589	0	0.0367698	0.00241301	0.0825644	0.0351131	0.33193	0.140132	0	0.1374	0	0.00345954	0.0327594	0.01	0.34554	0.940784
TCGA-55-7724-01A-11R-2170-07	0.0635422	0	0.042356	0.0762969	0	0.119113	0.0508556	0.00064794	0	0.0125784	0.0381665	0	0	0.151923	0.105722	0.149269	0.0717935	0.0350287	0.0433042	0	0	0.039404	0.04	0.227169	0.988856
TCGA-97-7938-01A-11R-2170-07	0.130651	0	0.0478724	0.138223	0	0.154519	0.0268974	0.0272975	0	0	0	0.00999207	0	0.119877	0.0529345	0.0923445	0.0884195	0.0103706	0.0710236	0	0.0119774	0.0176001	0.02	0.261839	0.97319
TCGA-75-6206-01A-11R-1755-07	0.0383047	0	0.00827883	0.03599	0	0.0710568	0.0114737	0.0367622	0.0145347	0	0.00900529	0.00150097	0	0.451702	0.0332089	0.240165	0.000947477	0	0.0421418	0	0	0.00492795	0.01	0.332137	0.96873
TCGA-05-4418-01A-01R-1206-07	0.116018	0	0.145759	0.118328	0	0.130297	0.0589039	0.0236847	0	0	0	0.0270389	0	0.0964684	0.0750864	0.140499	0.000498145	0.00954811	0.0498992	0	0	0.00797049	0.01	0.356912	0.936765
TCGA-44-2661-01A-01R-1107-07	0.0697942	0	0.115806	0.0898971	0	0.16025	0.0277085	0.0455857	0.015738	0.00635712	0	0.0129623	0.0269144	0.00242058	0.0474559	0.169498	0.104175	0.000803281	0.0800527	0	0.0128492	0.0117313	0.01	0.315911	0.95075
TCGA-80-5608-01A-31R-1949-07	0.0676183	0	0.0701911	0.128978	0	0.145874	0.0281953	0.0106754	0.0408298	0	0.0484733	0.0132212	0	0.0785586	0.0706733	0.113351	0.0430944	0.0407028	0.055637	0	0	0.0439259	0.02	0.266394	0.971962
TCGA-55-6984-01A-11R-1949-07	0.0426456	0.0962104	0.0497536	0.0742629	0	0.304558	0	0	0.0753503	0	0	0.0296022	0.000905535	0.071485	0.0033282	0.0800645	0.0441649	0.0497933	0	0.0371337	0	0.0407418	0.02	0.284953	0.969605
TCGA-75-7031-01A-11R-1949-07	0.0721641	0	0.0894455	0.139476	0	0.21376	0.054625	0.0205201	0.0116028	0	0.0301689	0.00833163	0.00778003	0.0926383	0.0859828	0.110066	0.0210754	0	0.0326641	0	0	0.00969923	0.01	0.323981	0.950528
TCGA-99-8032-01A-11R-2241-07	0.0792764	0	0.349008	0.0640217	0	0.139256	0.00260565	0.0157142	0.0143935	0	0	0.0275475	0	0.148343	0.0127396	0.0797378	0	0.00690735	0.048232	0	0	0.0122182	0	0.544129	0.840588
TCGA-55-8512-01A-11R-2403-07	0.092235	0	0.0347889	0.143823	0	0.131715	0	0.00841605	0	0	0.0311892	0.0376955	0.0754049	0.124409	0.000810436	0.16948	0	0.0459152	0.0435536	0	0	0.0605641	0.09	0.145035	1.02188
TCGA-97-A4M2-01A-12R-A24X-07	0.0943619	0	0.0591007	0.117613	0	0.123744	0.0207148	0.0478581	0	0	0.0365514	0.00368128	0.0273637	0.154271	0.0368379	0.139002	0.0372834	0.0134836	0.0818147	0	0	0.00631872	0.01	0.354649	0.934944
TCGA-50-6673-01A-11R-1949-07	0.0981958	0	0.0304942	0.0305923	0	0.192522	0.00207253	0.0454194	0.0247984	0	0	0.0311343	0.0199202	0.151121	0.041834	0.173422	0.0756303	0.0424679	0.0326192	0	0	0.0077562	0.06	0.193212	1.00177
TCGA-67-3772-01A-01R-0946-07	0.0355229	0	0.140767	0.0636577	0	0.156251	0.0172857	0	0	0.0164679	0	0	0.0326069	0.0395583	0.0217607	0.128701	0.234316	0.0325632	0.0738122	0	0	0.00672947	0.02	0.28587	0.963877
TCGA-86-7954-01A-11R-2187-07	0.06997	0	0.0143377	0.0680134	0	0.197427	0.00872196	0.044023	0.0357697	0	0	0.0234171	0.038138	0.0330797	0.171173	0.153464	0.013202	0.0365925	0.0861447	0	0	0.00652615	0	0.461527	0.886494
TCGA-44-6775-01C-02R-A277-07	0.123895	0	0.0198216	0	0	0.358893	0.0157899	0.00815004	0	0	0	0.0389113	0.0139559	0	0	0.150561	0.0216139	0.0583057	0.128198	0	0.0552247	0.00667986	0.05	0.208818	0.995043
TCGA-L9-A743-01A-43R-A39D-07	0.127072	0	0.0892866	0.108881	0	0.182503	0.0627489	0.0185094	0.0265726	0	0.000343478	0	0.014623	0.0617598	0.0502127	0.101903	0.0504867	0.0660741	0.0254711	0	0	0.0135525	0.01	0.328409	0.947315
TCGA-05-4433-01A-22R-1858-07	0.0242605	0.0111969	0	0.0982648	0	0.157415	0.0254558	0.0217645	0.00693679	0	0.00139247	0.00346681	0	0.309686	0.0962109	0.143023	0.0237448	0	0.0572485	0	0	0.019933	0.01	0.378885	0.928598
TCGA-91-A4BC-01A-11R-A24H-07	0.0900779	0	0.119329	0.349963	0	0.0469174	0.154264	0.0342611	0.00413584	0	0	0.0160876	0.00619364	0.0392018	0.0315739	0.0592043	0.00255871	0	0.0427445	0	0	0.00348824	0.01	0.342007	0.948992
TCGA-91-6829-01A-21R-1858-07	0.206163	0	0.0212329	0.0626762	0	0.10491	0	0	0.0162445	0	0	0.0677938	0.00404608	0.193423	0.0105278	0.113304	0.0158391	0	0.174766	0	0	0.00907437	0.01	0.327441	0.949072
TCGA-44-6779-01A-11R-1858-07	0.0228139	0	0.00679653	0.179316	0	0.171138	0.0533524	0.016953	0.0510391	0	0.0685413	0	0	0.0787275	0.142236	0.143517	0.0149306	0	0.0418234	0	0	0.00881572	0.01	0.317206	0.958089
TCGA-05-4432-01A-01R-1206-07	0.0781343	0	0.169774	0.0974994	0	0.0969003	0.023702	0.0215212	0.0439011	0	0	0.0198039	0	0.226224	0.0793695	0.0919803	0	0	0.0301269	0	0	0.0210629	0.01	0.348808	0.943194
TCGA-05-4398-01A-01R-1206-07	0.0823071	0	0.123026	0.101727	0	0.115672	0.02419	0.0324278	0.00925945	0	0	0	0.0397968	0.0949778	0.0922187	0.179384	0.0718519	0	0	0.0173254	0.00755291	0.00828319	0.01	0.323144	0.95023
TCGA-L4-A4E5-01A-11R-A24X-07	0.105895	0	0.0340133	0.110158	0	0.183915	0.00356743	0.0329823	0.042451	0	0	0.0427783	0	0.225293	0.0638727	0.129281	0.00513689	0	0.0206567	0	0	0	0.06	0.192268	1.01158
TCGA-53-7624-01A-11R-2066-07	0.131314	0	0.0816755	0.109324	0	0.0519721	0.0383622	0.0498548	0.0316675	0	0	0.0394311	0	0.173468	0.154694	0.0975504	0	0.0406024	0	0	8.38173e-05	0	0.01	0.375402	0.930932
TCGA-55-6968-01A-11R-1949-07	0.0310903	0	0.155655	0.0944245	0	0.0638056	0.0561322	0.0115316	0.0218578	0	0.00168809	0.00873187	0	0.354114	0.0774626	0.101634	0.00135964	0	0.0205136	0	0	0	0.01	0.313899	0.964692
TCGA-93-A4JP-01A-11R-A24X-07	0.0585771	0	0.000501839	0.0287625	0	0.0497663	0	0.0317751	2.37479e-05	0	0.00455963	0.00860236	0.033515	0.165954	0.0910426	0.313729	0.0185236	0.0581554	0.120324	0	0.0107043	0.00548428	0.01	0.325541	0.952443
TCGA-44-2655-01A-01R-0946-07	0.149971	0	0.0944398	0.034239	0	0.201437	0.0201939	0.0292773	0.0176782	0	0	0.0149958	0.00553106	0.0298045	0.0257081	0.158756	0.138098	0.00590221	0.055041	0	0.0118352	0.00709201	0.01	0.392773	0.919016
TCGA-55-1594-01A-01R-0946-07	0.107061	0	0.0282329	0.102441	0	0.224686	0.00180039	0.0150024	0	0	0	0.0515709	0.00862747	0.0639361	0.119561	0.141217	0.0427558	0	0.07807	0	0	0.0150382	0.06	0.191445	1.00607
TCGA-50-5941-01A-11R-1755-07	0.121371	0	0.0484592	0.139659	0	0.128156	0.0344409	0.0617053	0.0391662	0	0	0.023268	0.00761121	0.0999861	0.106483	0.0850796	0.0239313	0.000415776	0.0683299	0	0	0.0119375	0.02	0.277637	0.970258
TCGA-49-6767-01A-11R-1858-07	0.00746115	0	0.00334819	0.146244	0	0.134141	0.0835906	0.0165512	0.0301704	0	0.0181443	0.00846153	0	0.335044	0.0725209	0.111412	0.00844744	0	0.0244633	0	0	0	0.01	0.369015	0.934837
TCGA-75-5122-01A-01R-1755-07	0.0128482	0	0.00461183	0.306618	0	0.094828	0.0400485	0.0248665	0.0014289	0	0	0	0.0275834	0	0.051084	0.268274	0.114927	0	0	0.0368268	0.0135197	0.00253561	0.01	0.401674	0.915449
TCGA-78-7539-01A-11R-2066-07	0.0521848	0	0.0389303	0.163764	0	0.181138	0.0474118	0.035119	0.0388228	0	0	0.0251498	0.0131891	0.0416942	0.0657327	0.125285	0.0758136	0.033952	0.0581265	0	0	0.0036857	0.02	0.276082	0.969238
TCGA-55-7726-01A-11R-2170-07	0.107224	0	0.0855068	0.0547573	0	0.200642	0	0.011555	0	0	0	0	0	0.07142	0.0664799	0.0899759	0.260397	0	0	0.0363735	0.00184276	0.0138261	0.02	0.284925	0.965971
TCGA-78-7162-01A-21R-2066-07	0.104071	0	0.0677804	0.132449	0	0.230611	0.0070388	0.0462791	0	0	0	0.030194	0.0117868	0.0311007	0.0511728	0.118004	0.0262963	0.0368673	0.106349	0	0	0	0.02	0.293019	0.963034
TCGA-55-6979-01A-11R-1949-07	0.0777759	0	0.108143	0.120003	0	0.146817	0.0261217	0.0523252	0.0134649	0	0	0.0180484	0	0.129298	0.0968777	0.153016	0.0164639	0	0.0375176	0	0	0.00412882	0.01	0.353112	0.937537
TCGA-86-8669-01A-11R-2403-07	0.0786046	0	0.172127	0.0827869	0	0.173312	0.0269949	0.00730822	0.0336772	0	0	0.0343199	0.0475974	0.102748	0.0304162	0.0543281	0.104894	0.0234738	0.0274116	0	0	0	0.01	0.444038	0.895385
TCGA-44-3918-01A-01R-1107-07	0.0183275	0	0.0884698	0.166852	0	0.147113	0.105616	0.0344834	0	0	0.0417911	0	0	0.10018	0.0902048	0.176184	0.00810548	0	0.0133822	0	0	0.00929122	0.05	0.198314	1.0043
TCGA-75-6212-01A-11R-1755-07	0.141603	0	0.116179	0.0237045	0	0.141285	0.00783053	0.0153296	0.0256025	0	0	0.000521776	0	0.0286519	0.0153392	0.150561	0.20261	0.0151352	0.102258	0	0	0.0133883	0.01	0.414904	0.909343
TCGA-44-5645-01B-04R-A277-07	0.0934977	0	0	0	0	0.3283	0.0201245	0	0	0	0	0.00990137	0.0419272	0	0.0260541	0.239865	0.126027	0.00695361	0.076976	0	0.0303737	0	0.04	0.238812	0.981295
TCGA-44-3396-01A-01R-1206-07	0.0718286	0	0.0666978	0.0792808	0	0.17435	0.037604	0	0	0.0112678	0.0202253	0	0	0.202713	0.109829	0.137296	0.0330232	0	0	0.0236409	0	0.0322439	0.05	0.205489	1.00314
TCGA-50-8457-01A-11R-2326-07	0.105759	0	0.212382	0.107203	0	0.155927	0.000703843	0.0164759	0.0242997	0	0	0.0381244	0.0298044	0.0235655	0.0327048	0.115232	0.0127544	0.00295585	0.119275	0	0	0.00283358	0	0.462465	0.885989
TCGA-49-AARE-01A-11R-A41B-07	0.143331	0	0.104731	0.0720595	0	0.0808293	0.0537784	0.0679349	0.044388	0	0.0477704	0	0	0.20037	0.0946249	0.0600607	0	0.00250952	0.0276125	0	0	0	0.01	0.423047	0.90548
TCGA-49-4487-01A-21R-1858-07	0.119273	0.00416784	0.079512	0.235418	0	0.0215273	0.0998338	0.0135294	0.0660442	0	0	0	0	0.195628	0.0513639	0.0905415	0	0.00955041	0.0136113	0	0	0	0.01	0.328657	0.949859
TCGA-44-6774-01A-21R-1858-07	0.0520727	0	0.0426751	0.0416519	0	0.254216	0.0230404	0	0.0293327	0	0.0568029	0	0.0251481	0.223345	0.0504688	0.163194	0.00726862	0.00182925	0.00086899	0.00834583	0	0.0197398	0.08	0.162704	1.02127
TCGA-L9-A5IP-01A-21R-A39D-07	0.0934748	0	0.177033	0.204809	0	0	0.0919591	0.0635577	0.0111122	0	0	0.0472378	0.0056744	0.121262	0.0297535	0.0381109	0	0.0115915	0.0447853	0	0.0174382	0.0422004	0.01	0.371441	0.931786
TCGA-69-8253-01A-11R-2287-07	0.188666	0	0.169669	0.0451736	0	0.18229	0	0.0424223	0.000966924	0	0	0.0499055	0.00265886	0.0677615	0	0.126734	0	0.0799945	0.031973	0	0.00196818	0.00981699	0	0.539167	0.843206
TCGA-L9-A7SV-01A-11R-A39D-07	0.111793	0	0.0831742	0.106951	0	0.22943	0.0128278	0.101542	0	0	0	0.0159755	0.00500087	0.0172959	0.096732	0.168214	0.0258162	0	0.0226296	0	0.00261835	0	0.02	0.260722	0.981996
TCGA-97-8172-01A-11R-2287-07	0.022711	0.1672	0	0.0688334	0	0.268255	0	0.0222888	0.0191925	0	0	0.0301477	0.0131904	0.095276	0.0276509	0.115393	0.0348016	0.00834432	0.106714	0	0	0	0.01	0.302124	0.958554
TCGA-86-A4P7-01A-11R-A24X-07	0.107031	0	0.14596	0.113218	0	0.148875	0.010777	0.0513057	0.0101132	0	0.00556489	0.0175268	0.00614837	0.1374	0.026656	0.163945	0.0127818	0	0.0387754	0	0	0.00392105	0.01	0.398787	0.917377
TCGA-55-7574-01A-11R-2039-07	0.159257	0.00225177	0.112333	0.105745	0	0.250745	0.0824145	0	0	0	0.00833255	0	0	0.11129	0.0331591	0.0794848	0.0120044	0.019091	0.0233383	0	0	0.000552481	0.01	0.398411	0.917893
TCGA-NJ-A4YI-01A-11R-A262-07	0.0613794	0	0.0264797	0.026227	0	0.11499	0	0.0298907	0.0173832	0	0.00647918	0	0.113723	0.134234	0.0151553	0.260513	0.134443	0.00293777	0.0393602	0	0.00197539	0.0148296	0.03	0.253526	0.980472
TCGA-44-2668-01B-02R-A277-07	0.0466723	0	0.00181603	0	0.00180874	0.233779	0.10352	0	0	0	0.0952826	0	0.0208964	0.183585	0.147295	0.0403647	0.00533126	0	0	0.0579886	0.0116227	0.0500375	0.04	0.237891	0.992268
TCGA-55-8620-01A-11R-2403-07	0.0628936	0	0.0531897	0.166404	0	0.124262	0.0613901	0.0479725	0.0356664	0	0.00149304	0.000400528	0	0.228973	0.0936449	0.0887774	0.00945668	0	0.0254769	0	0	0	0.07	0.181023	1.01557
TCGA-55-7728-01A-11R-2187-07	0.0574776	0.00264973	0.00569541	0.042963	0	0.0429928	0	0.00853061	0.0626491	0	0	0.000779021	0	0.510665	0.0334544	0.204359	0.0088108	0	0.0189731	0	0	0	0.01	0.357341	0.961338
TCGA-62-A46V-01A-11R-A24H-07	0.0272655	0	0.00312154	0.0128532	0	0.154025	0	0.00730293	0	0	0	0.0250418	0.0287231	0.103915	0	0.201595	0.191353	0.119489	0.125315	0	0	0	0.02	0.285687	0.965488
TCGA-55-A48Y-01A-11R-A24H-07	0.0976779	0	0.183729	0.0512556	0	0.0960995	0.0274829	0.0288209	0.0296294	0.00905074	0	0.0151607	0	0.294241	0.0376512	0.0789904	0	0.0109509	0.0244982	0	0	0.0147615	0.01	0.399059	0.920545
TCGA-71-6725-01A-11R-1858-07	0	0.0551135	0.0681929	0	0	0.0320414	0	0.0298576	0	0.0035823	0	0.0121191	0.140511	0.0612336	0.0202068	0.324228	0.082187	0.108567	0.0342221	0	0.0186565	0.00928028	0.04	0.233839	0.99107
TCGA-55-6642-01A-11R-1858-07	0	0.00618756	0.175657	0.142704	0	0.189236	0.0972077	0	0.00521497	0	0.0424815	0	0	0.171779	0.0291041	0.0978025	0	0.00955633	0.0312324	0	0	0.0018367	0.02	0.283771	0.971772
TCGA-78-7159-01A-11R-2039-07	0.151321	0	0.220483	0.0870949	0	0.177671	0.00794803	0.00293617	0.00885331	0	0	0.065434	0	0.122425	0.0459017	0.0422018	0	0.0133238	0.0221034	0	0	0.0323033	0	0.508962	0.860071
TCGA-55-6971-01A-11R-1949-07	0.0441167	0	0.14144	0.153414	0	0.135507	0.0106437	0.018335	0.0400394	0	0	0.05555	0.00720478	0.169026	0.100093	0.0796687	0.00148635	0	0.0362188	0	0	0.00725582	0.01	0.323551	0.954046
TCGA-50-5933-01A-11R-1755-07	0.0368438	0	0.0125174	0.0557156	0	0.191832	0.00427802	0.00985983	0	0	0.00545065	0	0.0100741	0.300193	0.0529054	0.283255	0.00485341	0	0.0203032	0.00378245	0	0.00813625	0.02	0.273501	0.984452
TCGA-95-A4VK-01A-11R-A262-07	0.194308	0	0.0437156	0.124699	0	0.200362	0.0193835	0.0636095	0.0272082	0	0	0.0164441	0	0.124848	0.0777944	0.0493706	0	0.0193	0.0389579	0	0	0	0.01	0.359194	0.937403
TCGA-64-5779-01A-01R-1628-07	0.100239	0	0.372536	0.0967257	0	0.209075	0.0511386	0	0.018058	0	0.0148669	0	0	0.0745997	0.0350558	0.0147784	0.00785685	0	0.0043693	0	0	0.000700544	0	0.482656	0.892599
TCGA-05-4410-01A-21R-1858-07	0.0890305	0	0.279776	0.12698	0	0.0966478	0.0692769	0.0392118	0	0	0.0164099	0	0.00678088	0.0502845	0.0913954	0.0798498	0.0165188	0.000604531	0.0372329	0	0	0	0	0.500194	0.866073
TCGA-44-A47G-01A-21R-A24H-07	0.0490437	0.00972901	0.108301	0.147922	0	0.186328	0.0849577	0	0	0	0	0	0.00902272	0.114747	0.0501297	0.11453	0.0552749	0.0100383	0.0461749	0	0	0.0138017	0.01	0.316915	0.951495
TCGA-97-8179-01A-11R-2287-07	0.0244618	0	0	0.0702494	0	0.0656178	0	0.0804599	0.0248574	0	0	0.0317489	0.0257541	0.20425	0.0470774	0.182859	0.111635	0.0144367	0.0725731	0	0.0394065	0.00461294	0.08	0.164992	1.01651
TCGA-78-7155-01A-11R-2039-07	0.101909	0	0.0168533	0.207314	0	0.118293	0.0708348	0.0555748	0	0.015754	0	0.00708643	0.0143003	0.0530371	0.0968034	0.138285	0.0908986	0	0.0130548	0	0	0	0.04	0.229472	0.990935
TCGA-49-4505-01A-01R-1206-07	0.125267	0	0.0705819	0.136233	0	0.108766	0.018447	0.031836	0.0184871	0	0	0.0443921	0.0233339	0.026402	0.0644363	0.116384	0.0752268	0.0227603	0.103375	0	0	0.0140705	0.01	0.396757	0.91706
TCGA-97-8552-01A-11R-2403-07	0.0245693	0.0512214	0	0.0643751	0	0.196486	0	0.0172648	0.00805868	0	0	0.037645	0.0574169	0.0379674	0.0271545	0.202538	0.162542	0.0212737	0.0846708	0	0	0.00681557	0.01	0.342862	0.939513
TCGA-MP-A4TJ-01A-51R-A262-07	0.0750157	0	0.107648	0.145088	0	0.174729	0.124067	0.00686156	0.0139426	0	0.0106754	0	0.00503203	0.138256	0.0728538	0.070921	0.00351999	0.00801335	0.0383744	0	0	0.0050015	0.01	0.30475	0.958808
TCGA-73-4670-01A-01R-1206-07	0.141729	0	0.145204	0.0616774	0	0.138201	0.00629173	0.0505243	0.0251015	0	0	0	0.00772462	0.131935	0	0.0931285	0	0.121669	0	0.0349601	0.00747823	0.0343762	0.01	0.423074	0.905654
TCGA-55-A493-01A-11R-A24H-07	0.16371	0	0.050028	0.0966222	0	0.162054	0.0915148	0	0.013918	0	0.0183769	0.0283721	0	0.0969333	0.0740902	0.15987	0.0162068	0	0.0260743	0	0	0.00223009	0.01	0.381801	0.923993
TCGA-69-7973-01A-11R-2187-07	0.0864496	0	0.106661	0.108833	0	0.144971	0.0808354	0	0.00141654	0	0	0.0377498	0.0148798	0.0400731	0.0410257	0.129811	0.0518377	0.0239567	0.120225	0	0	0.0112755	0.01	0.311476	0.95235
TCGA-50-5932-01A-11R-1755-07	0.0621956	0	0.112023	0.0496871	0	0.18034	0	0.0347646	0.010251	0	0	0.0271258	0.0235925	0.118697	0.032864	0.240161	0	0.0317599	0.0644871	0	0	0.0120521	0.01	0.302278	0.958118
TCGA-05-4430-01A-02R-1206-07	0.0191278	0	0.0306949	0.0623778	0	0.0913442	0.0306142	0.0369099	0.0184222	0	0	0.0219496	0.00752467	0.207275	0.0641239	0.149531	0.128773	0.0435531	0.0688516	0	0.00324066	0.0156866	0.08	0.156927	1.01875
TCGA-49-4486-01A-01R-1206-07	0.16656	0	0.247497	0.0897487	0	0.165833	0.0190423	0.0338612	0	0	0	0.0156482	0.00712756	0	0.0444703	0.123162	0.0592007	0.0129916	0.0100339	0	0	0.00482348	0	0.457945	0.892415
TCGA-78-8662-01A-11R-2403-07	0.118898	0	0.0271074	0.120475	0	0.14268	0.0210622	0.118338	0	0	0	0.0285361	0.00474019	0.144941	0.114062	0.121148	0.0189779	0	0.0190346	0	0	0	0.09	0.134718	1.03527
TCGA-95-8039-01A-11R-2241-07	0.0511729	0	0.0130673	0.0258223	0	0.271303	0.0282507	0.0371069	0.0467874	0	0	0.0152308	0.0190776	0	0.0437197	0.100092	0.194024	0.0643346	0.0765817	0	0	0.0134296	0.01	0.362645	0.931655
TCGA-MP-A4TA-01A-21R-A24X-07	0.0564182	0	0.0568123	0.164903	0	0.166232	0.0342607	0.0736828	0.00115099	0	0.0083437	0.0457889	0.00493386	0.161852	0.0795979	0.0857873	0	0.0122745	0.0479625	0	0	0	0.06	0.19399	1.00942
TCGA-55-7284-01B-11R-2241-07	0.0807712	0	0.000580305	0.102662	0	0.106071	0	0.0152429	0.0244112	0	0	0.0386079	0.0152046	0.275485	0.0535043	0.151189	0.0159219	0	0.120349	0	0	0	0.02	0.280252	0.97107
TCGA-69-7764-01A-11R-2170-07	0.182988	0	0.157593	0.117354	0	0.299779	0.00246914	0.0232401	0	0	0	0.0224458	0.00940045	0.0590797	0.053994	0.042752	0	0.0114225	0.0174826	0	0	0	0.01	0.400579	0.923077
TCGA-44-A4SU-01A-11R-A24X-07	0.17962	0	0.262988	0.0309141	0	0.140468	0	0.0778438	0.0320154	0	0	0	0	0.101401	0.063475	0.014294	0.0631599	0.015575	0.0182456	0	0	0	0	0.561206	0.826959
TCGA-49-4506-01A-01R-1206-07	0.0331856	0.00120847	0.019093	0.339494	0	0.0549854	0.092077	0.0388546	0.0140556	0	0	0.0328988	0.00370339	0.0666949	0.0822205	0.121879	0.0866552	0.000434028	0.00577827	0	0	0.00678291	0.08	0.159888	1.0291
TCGA-78-7161-01A-11R-2039-07	0.138911	0	0.164341	0.0473902	0	0.211432	0	0.0253586	0.0147396	0	0	0.0825625	0	0.106654	0.0249335	0.0680346	0	0.0441411	0.0546016	0	0	0.0169004	0.01	0.360141	0.938167
TCGA-49-AAQV-01A-11R-A39D-07	0.187618	0	0.0502748	0.08251	0	0.168429	0.00292178	0.0209279	0.0858	0	0	0.00501797	0	0.221699	0.0537685	0.066824	0.010053	0.0229544	0.0212011	0	0	0	0.01	0.42993	0.902285
TCGA-62-A46P-01A-11R-A24H-07	0.143445	0	0.181141	0.0797626	0	0.106361	0	0.0452962	0.00793927	0	0	0.0290629	0	0.0741229	0.011451	0.228982	0	0.0398306	0.039691	0	0	0.0129153	0	0.463272	0.885444
TCGA-49-6761-01A-31R-1949-07	0.0721164	0	0.045896	0.146092	0	0.170208	0.065333	0.04215	0.00878111	0.0323468	0	0.0336519	0	0.123612	0.0895837	0.113239	0.00828103	0.0204919	0.0236795	0	0	0.00453718	0.04	0.237305	0.989712
TCGA-44-3919-01A-02R-1107-07	0.104244	0	0.0284987	0.0973478	0	0.157754	0.029344	0.0474003	0.0252524	0	0	0.0064648	0	0.0796773	0.114435	0.115055	0.11147	0	0.0770867	0	0	0.00596995	0.03	0.255241	0.97642
TCGA-69-7980-01A-11R-2187-07	0.0406401	0	0.00477557	0.14858	0	0.181863	0.0833285	0.0713087	0.0180578	0	0	0.00108794	0.0374247	0.0518148	0.123981	0.156791	0.00598847	0	0.0583876	0	0	0.01597	0.04	0.239199	0.988343
TCGA-93-7348-01A-21R-2039-07	0.221658	0	0.155273	0.0640913	0	0.153461	0.020179	0.000957137	0.0318862	0	0	0	0	0.228943	0.0384624	0.0651611	0.000137312	0	0.00101383	0.0142189	0	0.00455675	0	0.481573	0.876151
TCGA-75-7030-01A-11R-1949-07	0.194996	0	0.176345	0.127526	0	0.211765	0.00378486	0	0	0	0	0.015348	0	0.0660668	0.041347	0.0809691	0.0401998	0.00667796	0.0349743	0	0	0	0	0.458802	0.888914
TCGA-86-8074-01A-11R-2241-07	0.0218829	0	0.00503494	0.0448942	0	0.136098	0.0457397	0.0304326	0.036303	0	0	0.0120581	0.0255571	0.207171	0.0713651	0.190308	0.0921904	0.0203939	0.0306194	0	0.017439	0.0125127	0.14	0.103793	1.04358
TCGA-MP-A4TE-01A-22R-A466-07	0.268298	0	0.311379	0.076313	0	0.0736577	0.000879437	0.0161032	0.0186323	0	0	0	0	0.112428	0	0.0447895	0	0.00808682	0	0.0226714	0	0.0467616	0	0.641439	0.767277
TCGA-55-6543-01A-11R-1755-07	0.13785	0	0.0653418	0.0494602	0	0.13256	0	0.0125767	0.0132149	0	0	0.0204321	0.0219132	0.141437	0.0320974	0.242293	0.0132786	0	0.0833196	0	0	0.0342265	0.01	0.361055	0.933075
TCGA-49-AAR3-01A-11R-A41B-07	0.0557902	0	0.0659458	0.17424	0	0.0783973	0.0815845	0.0246647	0.0286374	0	0	0.0317425	0	0.171966	0.0786263	0.15885	0.0175727	0	0.0319833	0	0	0	0.03	0.254503	0.979691
TCGA-38-4632-01A-01R-1755-07	0.039404	0	0.0189457	0.0841106	0	0.165822	0.0887192	0.019226	0.0116731	0	0.0107786	0	0.0116454	0.00365446	0.0555604	0.16474	0.197759	0.0221092	0.0707824	0	0.00653758	0.0285319	0.04	0.227164	0.983295
TCGA-62-A46S-01A-11R-A24H-07	0.105594	0	0.203081	0.0824663	0	0.159168	0.0166891	0.0134985	0.0275313	0	0	0.0136237	0.0124211	0.0719923	0.0727632	0.0840373	0.0681009	0.00548988	0.0455804	0	0	0.0179632	0	0.490255	0.871077
TCGA-99-8033-01A-11R-2241-07	0.0268523	0	0.0239698	0.211715	0	0.052115	0.156289	0.0726776	0	0	0.00972703	0.0795021	0.00978051	0.109358	0.0859202	0.0621871	0.00897634	0.0532806	0.0252056	0	0	0.0124439	0.05	0.19886	1.01118
TCGA-55-6980-01A-11R-1949-07	0.129081	0	0.0219665	0.0849134	0	0.234287	0	0.0193426	0.0591204	0	0	0.0565538	0.0505833	0.0286307	0.0282405	0.0588037	0.149693	0.045816	0.0288456	0	0.00300086	0.00112094	0.02	0.292097	0.962975
TCGA-05-4244-01A-01R-1107-07	0	0.0066439	0.000128504	0.0501927	0	0.178211	0.0134068	0.0429136	0.00340975	0	0.00374671	0.012193	0.0615709	0.192258	0.0302247	0.170467	0.128937	0.0278354	0.0638354	0	0.0117943	0.00223087	0.14	0.0989033	1.04316
TCGA-91-8497-01A-11R-2403-07	0.124482	0	0.255145	0.0839004	0	0.121586	0.00311434	0.0391583	0.0433647	0	0	0.0182621	0.0114641	0.0256243	0.0103244	0.0875054	0.107248	0.00632005	0.0554446	0	0	0.00705687	0	0.510026	0.859506
TCGA-64-1680-01A-02R-0946-07	0.156421	0	0.0844732	0.0636203	0	0.202578	0	0.0617029	0	0.0213568	0	0.0265227	0	0.0185358	0.057939	0.157806	0.0375225	0.0140944	0.0927135	0	0	0.0047134	0.02	0.265071	0.97533
TCGA-86-7953-01A-11R-2187-07	0.0865707	0	0.0240168	0.0744384	0	0.262805	0.046069	0.0351145	0.024421	0	0	0.00840041	0.0574043	0.103911	0.028944	0.140908	0.0407595	0.0419398	0	0.00321093	0	0.0210875	0.03	0.25557	0.977947
TCGA-55-8616-01A-11R-2403-07	0.26776	0	0.0199255	0.126875	0	0.273574	0.00288886	0	0.0331805	0	0	0	0.0155454	0.0469207	0.0302976	0.127162	0	0.0121803	0.0369716	0	0	0.00671867	0.01	0.401995	0.917578
TCGA-86-8055-01A-11R-2241-07	0.0183853	0	0.0402549	0.039356	0	0.181674	0.0445735	0.0155294	0.00681355	0	0.0187498	0	0.0245066	0.274992	0.091606	0.128125	0.0339411	0.0126091	0.0543679	0	0	0.0145156	0.15	0.0912079	1.05199
TCGA-73-4668-01A-01R-1206-07	0.171768	0	0.204642	0.0634412	0	0.102869	0.0132895	0.0229721	0.014612	0	0	0	0	0.22874	0.00792145	0.0879906	0	0.0375266	0.0278955	0.0144476	0	0.00188372	0	0.469417	0.883672
TCGA-55-6982-01A-11R-1949-07	0.0141141	0.0335867	0.0445887	0.0664208	0	0.0991005	0.0181442	0.0378845	0.0297438	0	0	0.0166065	0.000183643	0.21964	0.122192	0.159803	0.0571258	0.0157876	0.0617396	0	0	0.00333898	0.08	0.163309	1.02118
TCGA-67-6217-01A-11R-1755-07	0.0420681	0.0153993	0.0862901	0.153379	0	0.222823	0.0366958	0.0088941	0.0337917	0	0.00891212	0	0.0147072	0.0148172	0.0620276	0.0597889	0.16203	0.0217879	0.0476851	0	0	0.00890309	0.02	0.279439	0.968232
TCGA-44-6146-01A-11R-A278-07	0.0434107	0	0.0194227	0.114113	0	0.375636	0.0488292	0	0	0	0	0.016467	0.0219001	0.000318389	0.0750403	0.126892	0.0576518	0.00126392	0.0647779	0	0	0.0342772	0.17	0.079283	1.05695
TCGA-49-4512-01A-21R-1858-07	0.0753038	0	0.0259339	0.00574469	0	0.152597	0	0.0119737	0.0416637	0	0	0.000205632	0.0332027	0.140816	0.0152873	0.300407	0.0819502	0.039708	0.075205	0	0	0	0.02	0.291136	0.963969
TCGA-64-5774-01A-01R-1628-07	0.183912	0	0.222875	0.0789815	0	0.181569	0	0.028627	0.0377378	0	0	0.0376468	0	0.129364	0.000712812	0.0799054	0	0.00855254	0	0	0	0.010117	0	0.468064	0.88659
TCGA-97-8177-01A-11R-2287-07	0.0511613	0	0.0453911	0.0660088	0	0.118586	0	0.0499378	0.0327091	0	0	0.0323425	0.0211287	0.0900837	0.0132062	0.176915	0.209507	0.0312845	0.0340283	0.0158243	0	0.0118858	0.04	0.235227	0.983618
TCGA-78-8640-01A-11R-2403-07	0.0566088	0	0.0584682	0.137151	0	0.126881	0.0333884	0.0831334	0.00585096	0	0.0178351	0.0154233	0.00624755	0.218219	0.0891287	0.108005	0.00586423	0	0.0377947	0	0	0	0.05	0.204097	1.00384
TCGA-95-7947-01A-11R-2187-07	0.167981	0	0.0874512	0.095609	0	0.178778	0.00970889	0.023388	0.0225135	0	0	0.0132509	0	0.113148	0.118089	0.097106	0.00989909	0.00278152	0.0568089	0	0	0.00348623	0.01	0.366779	0.932759
TCGA-44-6777-01A-11R-1858-07	0.0425634	0	0.121491	0.0460854	0	0.108932	0.012022	0.0103117	0.0159046	0	0	0.0139241	0.0233616	0.155917	0.0398168	0.223641	0.0819166	0.00366624	0.0833828	0	0	0.0170636	0.01	0.306648	0.956726
TCGA-55-7816-01A-11R-2170-07	0.0232812	0	0.00493827	0.114763	0	0.099004	0.0369	0	0.00175802	0.000981551	0	0	0.134248	0.00304076	0.119744	0.383167	0.0207557	0	0.0556618	0	0	0.00175578	0.01	0.327475	0.950021
TCGA-49-AAR4-01A-12R-A41B-07	0.0572129	0	0.0268627	0.478507	0	0	0.0593999	0.0675582	0.0326813	0	0	0	0	0.0958376	0.0553242	0.0983144	0.00732819	0	0.00823519	0.00873757	0	0.00400098	0.08	0.171194	1.04002
TCGA-55-7907-01A-11R-2170-07	0.113654	0	0.0957067	0.142295	0	0.214649	0.0289741	0.0273736	0.0254617	0	0.00598197	0	0	0.103	0.0804915	0.110912	0.0117893	0	0.0309464	0	0	0.00876491	0.01	0.364418	0.933423
TCGA-86-8359-01A-11R-2326-07	0.157235	0	0.0643663	0.272461	0	0.121413	0.0363606	0.0651825	0.0726963	0	0	0.0274443	0.00743312	0.0899276	0.0265154	0.0293496	0	0.00073365	0	0	0	0.0288823	0.01	0.329187	0.959284
TCGA-50-5051-01A-21R-1858-07	0.127276	0	0.196767	0.0771418	0	0.0430501	0.0374609	0.0540442	0.0412457	0	0	0.00695583	0.00822583	0.131211	0	0.0413674	0.11564	0.0777571	0.0418562	0	0	0	0	0.466049	0.884099
TCGA-05-4402-01A-01R-1206-07	0.0803515	0	0.068133	0.034133	0	0.179687	0	0	0.0136054	0	0	0.0521127	0.00741364	0.0907016	0.04199	0.187054	0.0406135	0.0477587	0.136004	0	0	0.0204417	0.02	0.269968	0.96838
TCGA-50-8459-01A-11R-2326-07	0.110637	0	0.110059	0.0633681	0	0.0963975	0.0351353	0	0.0209749	0	0	0	0.057095	0.108966	0.0281238	0.174393	0.122838	0.0129319	0.0311864	0	0	0.0278931	0.01	0.357083	0.934614
TCGA-NJ-A7XG-01A-12R-A39D-07	0.0630543	0	0.0603204	0.0351346	0	0.29392	0	0.0259359	0.0134638	0	0	0.0709501	0.00955468	0	0.00981026	0.0938558	0.103226	0.0926162	0.128159	0	0	0	0.09	0.144695	1.02059
TCGA-49-4488-01A-01R-1755-07	0.0191925	0.00538403	0.0383019	0.118794	0	0.189805	0.0104281	0	0.0407539	0	0	0.0390928	0	0.136242	0.0886467	0.136032	0.146385	0	0.0294117	0	0	0.00153138	0.09	0.135176	1.02877
TCGA-64-5815-01A-01R-1628-07	0.089644	0	0.0682075	0.0411016	0	0.173816	0.00388921	0.0176508	0.0363431	0	0	0.00878719	0	0.242844	0.00477666	0.154528	0.0588634	0.0539548	0.0326387	0	0	0.0129558	0.02	0.287195	0.967571
TCGA-86-8056-01A-11R-2241-07	0.152948	0	0.00308766	0.0645986	0	0.201309	0.00592195	0.000980007	0.0166243	0	0	0.042325	0.0307509	0.0877188	0.0439508	0.138576	0.0678601	0.0125352	0.116587	0	0.00588539	0.00834041	0.02	0.266767	0.970035
TCGA-49-6745-01A-11R-1858-07	0.00523669	0	0	0.141388	0	0.142441	0.0647856	0.0396959	0.0133418	0	0.0121569	0	0.0867952	0.0876845	0.11364	0.111027	0.0666422	0.0521553	0.0626008	0	0	0.000409161	0.03	0.254345	0.97889
TCGA-38-4631-01A-01R-1755-07	0.123188	0	0.136787	0.116745	0	0.117422	0.0113299	0	0.00818901	0	0	0.0161583	0	0.134052	0.102044	0.129395	0.00541111	0	0.0333205	0	7.1147e-06	0.0659514	0.01	0.337636	0.94696
TCGA-38-4626-01A-01R-1206-07	0.0296958	0	0.00781156	0.0323293	0	0.0997892	0.0115743	0	0	0	0.00624856	0.009341	0.0479572	0.296832	0.00716704	0.268626	0	0.0671215	0.0788533	0	0	0.0366538	0.02	0.290784	0.974738
TCGA-44-6147-01B-06R-A277-07	0.231154	0.0102484	0.0124848	0	0	0.449255	0.0237528	0	0	0.000499347	0	0.00164247	0	0	0.0305294	0.112869	0	0.0615227	0.0288371	0	0.0370272	0.000178279	0.01	0.307587	0.96434
TCGA-55-7227-01A-11R-2039-07	0.0543171	0	0.00188775	0.0686181	0	0.18559	0	0.00239887	0.0674088	0	0	0.055929	0.00604652	0.120159	0.0898204	0.0920156	0.144588	0.00546739	0.101405	0	0	0.00434889	0.04	0.221749	0.9904
TCGA-55-A57B-01A-12R-A39D-07	0.0243183	0.0102407	0	0.0230558	0	0.205204	0.0107077	0.0123445	0.0239096	0	0	0.0339375	0.0338965	0.056122	0.0159865	0.150016	0.226618	0.0605505	0.0980575	0	0	0.015035	0.03	0.250347	0.976783
TCGA-69-7979-01A-11R-2187-07	0.0832167	0	0.0762617	0.0855863	0	0.0625901	0.0305713	0.0178264	0.00191523	0	0.00688761	0.0206994	0	0.230507	0.0907102	0.210469	0.0107012	0.00530374	0.064322	0	0	0.00243274	0.03	0.248965	0.985236
TCGA-44-A4SS-01A-11R-A24X-07	0.0388443	0	0.00717494	0.154559	0	0.264442	0.0987768	0	0	0	0.0371274	0	0.00181301	0.0905049	0.0735144	0.172783	0.0178231	0.00141481	0.0388696	0	0	0.00235201	0.05	0.199705	1.00568
TCGA-05-4424-01A-22R-1858-07	0.0864808	0	0.0558964	0.0724688	0	0.202348	0.0295665	0.0175786	0.00043309	0	0.00443913	0	0.039525	0.126005	0.0919488	0.184031	0.0314843	0.00582678	0.0458526	0	0	0.00611537	0.01	0.304456	0.956572
TCGA-MN-A4N5-01A-11R-A24X-07	0.0916391	0	0.0826918	0.191752	0	0.0922733	0.0771419	0.0805159	0.0268923	0	0.00468292	0.00587243	0.0031856	0.0925069	0.112873	0.0884198	0.0283067	0	0.0212466	0	0	0	0.01	0.332954	0.948064
TCGA-99-8028-01A-11R-2241-07	0.0901447	0	0.0759782	0.138326	0	0.183086	0.0630937	0.0081443	0.0217918	0	0	0.0136891	0	0.122142	0.0872978	0.122176	0.0225394	0	0.0476146	0	0	0.00397611	0.02	0.270024	0.972812
TCGA-75-5146-01A-01R-1628-07	0.0969575	0	0.231919	0.0817185	0	0.207364	0.0124339	0.0253331	0.0105284	0	0	0.0212133	0.0156424	0.0141046	0.0431096	0.130922	0.0300114	0.0191606	0.044298	0	0	0.0152832	0.01	0.449053	0.893784
TCGA-55-1596-01A-01R-0946-07	0.0508706	0	0.0522004	0.0991629	0	0.119465	0	0.0676939	0.0608347	0	0.0241953	0	0.002727	0.156839	0.081038	0.143789	0	0.105887	0.0352963	0	0	0	0.07	0.175181	1.01525
TCGA-55-7910-01A-11R-2170-07	0.0546719	0	0.225029	0.0121116	0	0.259053	0.0158117	0.0550866	0.0157755	0	0.0364714	0	0.00266456	0.140493	0.031367	0.0268299	0	0.0905053	0	0.0144386	0	0.0196901	0.01	0.393806	0.923294
TCGA-80-5611-01A-01R-1628-07	0	0.013949	0.00199067	0.0442781	0	0.104206	0.0149665	0.0377289	0.0394231	0	0	0.00560062	0.0476438	0.425911	0.0889317	0.132885	0.0161109	0	0.026375	0	0	0	0.05	0.209226	1.02606
TCGA-91-6828-01A-11R-1858-07	0.126409	0	0.0788599	0.114357	0	0.236588	0.0117674	0.0165815	0	0	0	0.032203	0.0328164	0.00110256	0.0576445	0.182156	0.0609358	0	0.0278608	0	0	0.0207182	0.01	0.324013	0.949765
TCGA-69-7761-01A-11R-2170-07	0	0.037337	0.0459088	0.147502	0	0.296227	0.0741242	0.00380078	0.00658391	0	0.000471154	0	0	0.148564	0.0890639	0.0730833	0.0265465	0.00237457	0.036469	0	0	0.0119433	0.09	0.133113	1.03614
TCGA-91-6849-01A-11R-1949-07	0.0921114	0	0.169155	0.113756	0	0	0.0385716	0.019128	0.0333994	0	0.0119938	0	0	0.34608	0.00477109	0.0967705	0.0101295	0.0269253	0.0256527	0	0	0.0115564	0.01	0.377517	0.933398
TCGA-MP-A4TH-01A-31R-A262-07	0.157374	0.0286616	0.177812	0.105583	0	0.138554	0.0165269	0.0553554	0.0430762	0	0	0.000600893	0	0.0718295	0.0258209	0.095789	0.0409111	0.0169856	0.02512	0	0	0	0	0.537862	0.843296
TCGA-44-7669-01A-21R-2066-07	0.0848043	0	0.0356827	0.108159	0	0.122361	0.0886598	0	0	0	0.0324399	0	0.00491601	0.113961	0.121235	0.206571	0.0276911	0	0.0488005	0	0	0.00471983	0.03	0.251925	0.978938
TCGA-44-2662-01A-01R-A278-07	0.027876	0	0.081681	0.00804176	0	0.0872582	0.0358693	0.0040134	0	0.0158332	0	0.00943888	0.110332	0.271389	0.0163467	0.116232	0.0720047	0.0149928	0.055417	0	0.0181973	0.0550762	0.02	0.280659	0.971816
TCGA-73-7499-01A-11R-2187-07	0.0677429	0	0.109224	0.224335	0	0.0806845	0.0665316	0.032921	0.0548655	0	0	0.000925661	0	0.0633733	0.122885	0.0887722	0.0461996	0	0.0368681	0	0	0.00467135	0.02	0.293534	0.966646
TCGA-55-8505-01A-11R-2403-07	0.0304072	0	0.0750061	0.0300171	0	0.0979269	0	0.0162718	0.03189	0	0	0.0152956	0	0.503851	0.0308418	0.142929	0	0	0.00677878	0.0128528	0	0.00593245	0.09	0.134391	1.07937
TCGA-86-8671-01A-11R-2403-07	0.094459	0	0.0518026	0.128113	0	0.185862	0.00807041	0.0534913	0.0574449	0	0.00824759	0.00230242	0	0.153457	0.105098	0.0867813	0.0132471	0	0.0488958	0	0	0.00272741	0.01	0.3702	0.930433
TCGA-95-7948-01A-11R-2187-07	0.104939	0	0.209308	0.108085	0	0.118041	0	0.0288346	0	0	0	0.0763036	0.0208595	0.00329919	0.0261307	0.12648	0.0689779	0.0186504	0.0832074	0	0	0.00688383	0.01	0.403461	0.916723
TCGA-95-7043-01A-11R-1949-07	0.333525	0	0.102681	0.237365	0	0	0	0.0544144	0	0	0	0	0.00595689	0.0269976	0.0338347	0.114821	0	0.00694424	0.0831828	0	0	0.000277529	0	0.553522	0.832359
TCGA-50-5044-01A-21R-1858-07	0.0575195	0	0.0938144	0.141011	0	0.104676	0.100753	0.0149052	0.0440209	0	0.00288605	0.0228725	0.00824405	0.0659161	0.0592442	0.146126	0.0612906	0.0152858	0.0584581	0	0	0.00297593	0.01	0.301953	0.956499
TCGA-J2-A4AG-01A-11R-A24H-07	0.170615	0	0.0669879	0.0629901	0	0.242174	0.0464811	0.0147837	0.0163767	0	0	0.0162918	0.0203053	0.0539494	0.0254511	0.0809906	0.0967663	0.0512775	0.0315786	0	0	0.00298074	0.01	0.429783	0.902377
TCGA-86-7955-01A-11R-2187-07	0.324805	0	0.0228685	0	0	0.115991	0	0	0.0140109	0.0369184	0.0711504	0	0	0.103192	0.115705	0.0877731	0	0.0390764	0.0685092	0	0	0	0.01	0.342716	0.948491
TCGA-78-7158-01A-11R-2039-07	0.15964	0	0.0181448	0.0451727	0	0.154	0	0	0.0230255	0	0	0.0700808	0.0385944	0.0546109	0.00188021	0.0862702	0.121367	0.0391705	0.178398	0	0	0.00964573	0.02	0.271299	0.968202
TCGA-05-5425-01A-02R-1628-07	0.0943666	0	0.0762932	0.169144	0	0.0591833	0.106729	0.0112258	0.00175484	0.000407459	0	0.0103335	0	0.0685227	0.122629	0.142018	0.0339518	0.00869287	0.0658862	0	0.000244813	0.0286165	0.01	0.309374	0.954782
TCGA-91-6831-01A-11R-1858-07	0	0.0128268	0.0567736	0.113022	0	0.0869684	0.018018	0.0146359	0.0331446	0	0	0.0371087	0.00211283	0.266408	0.0711561	0.234181	0.00428144	0	0.0356612	0	0	0.0137008	0.12	0.11191	1.04983
TCGA-97-8175-01A-11R-2287-07	0.00639927	0.0355469	0	0.0286355	0	0.105823	0	0	0.0154332	0	0	0.0440605	0.0198094	0.176109	0.0241598	0.159288	0.269746	0.0265899	0.0636391	0	0	0.0247605	0.02	0.290209	0.967018
TCGA-86-8672-01A-21R-2403-07	0	0.004509	0.0513877	0.294367	0	0.0089202	0.137153	0.0471011	0.0253322	0	0.0211642	0	0.00533886	0.143716	0.0583001	0.173691	0.0103988	0	0.018621	0	0	0	0.11	0.118108	1.0403
TCGA-44-5645-01A-01R-A278-07	0.0983767	0	0.0397919	0.015717	0	0.289822	0.0220472	0	0.00597213	0	0	0.00696661	0.0364952	0.117787	0.0152646	0.0619351	0.189056	0.028625	0.0721434	0	0	0	0.01	0.376486	0.926154
TCGA-50-6594-01A-11R-1755-07	0.0624069	0	0.0163718	0	0	0.21148	0	0	0	0	0	0.0481819	0.0133465	0.193796	0	0.187772	0.0824762	0.104031	0.0746586	0	0	0.00547821	0.04	0.237858	0.986059
TCGA-86-7714-01A-12R-2170-07	0.0314044	0	0.00518117	0.0184538	0	0.182421	0	0	0	0	0	0.0344712	0.0173409	0	0	0.205197	0.277348	0.117616	0.101075	0	0	0.00949151	0.01	0.303736	0.957537
TCGA-86-6562-01A-11R-1755-07	0.0202437	0	0.0219404	0.0319359	0	0.241555	0.0202914	0.0201982	0.0171702	0	0.0334267	0	0.0187104	0.221096	0.0462913	0.171032	0.0223403	0.0379983	0.0425424	0	0	0.033228	0.15	0.0945546	1.04735
TCGA-55-8090-01A-11R-2241-07	0.133831	0	0.112232	0.0581945	0	0.234192	0	0	0.00609811	0	0	0.0747584	0.0384503	0.0522502	0.0331028	0.147265	0.100917	0.00213238	0.000995199	0	0.00147305	0.00410683	0.01	0.400343	0.916034
TCGA-55-7911-01A-11R-2170-07	0.0768347	0	0.00377225	0.128711	0	0.234568	0.0928214	0.0738476	0	0	0.0246222	0.0238764	0.0163551	0	0.0245946	0.127036	4.84575e-05	0.123014	0.0431037	0	0.00268807	0.00410634	0.08	0.153575	1.02682
TCGA-55-8507-01A-11R-2403-07	0.0386018	0	0.0451101	0.0720473	0	0.0906145	0.00717352	0.0457842	0.00021165	0	0	0.0397187	0.0131705	0.321025	0.0383819	0.191391	0	0.0496454	0.00347594	0.0207813	0	0.0228676	0.05	0.200843	1.01543
TCGA-93-8067-01A-11R-2287-07	0.0935628	0	0.0196849	0.0807371	0	0.181815	0	0.0563012	0.0050176	0	0	0.0574635	0.000341845	0.174662	0.101608	0.181823	0.0418434	0.00129526	0	0	0.00342093	0.000423885	0.08	0.158909	1.02508
TCGA-44-3918-01A-01R-A278-07	0.0303901	0	0.0209503	0.0849877	0	0.256123	0.118097	0	0	0.0100433	0	0	0	0.098668	0.0607168	0.184055	0.0136207	0.0638083	0.0347583	0	0.0166892	0.00709293	0.15	0.0935793	1.04183
TCGA-97-7553-01A-21R-2039-07	0.0598158	0	0.0391638	0.101847	0	0.148228	0.0257195	0	0	0	0.00493251	0	0.0189939	0.261772	0.0511018	0.141786	0.0587497	0	0.0551438	0	0.00211689	0.0306291	0.03	0.251759	0.982393
TCGA-55-8205-01A-11R-2241-07	0.089931	0	0.048284	0.177937	0	0.120678	0.0679488	0.044643	0	0	0	0.0302611	0.0275649	0.0500388	0.0700483	0.192496	0.0581373	0	0.0109014	0	0.00633421	0.00479593	0.01	0.315527	0.952316
TCGA-05-4390-01A-02R-1755-07	0.0190322	0	0.0216619	0.0528673	0	0.0987837	0.099291	0	0.00374741	0	0.0219327	0	0	0.4589	0.0458896	0.139384	0	0	0.030878	0	0	0.00763261	0.23	0.0609131	1.09963
TCGA-86-8668-01A-11R-2403-07	0.0587146	0	0.142538	0.0542755	0	0.179092	0	0.0451887	0.0234901	0	0	0.0212486	0	0.145238	0.0806831	0.121243	0.0470637	0	0.0760526	0	0	0.00517295	0.01	0.342557	0.941918
TCGA-62-8398-01A-11R-2326-07	0.228486	0	0.0210664	0.0216368	0	0.20116	0.0112472	0.0194154	0.00842989	0	0.0116624	0.0446074	0.0184035	0.194837	0.0641399	0.0887976	0.0140458	0	0.0421882	0	0	0.00987701	0.01	0.346053	0.941434
TCGA-55-8513-01A-11R-2403-07	0.0563374	0.0268398	0.0589615	0.0209609	0	0.0790367	0	0.0336148	0.0156701	0	0	0.0103812	0	0.196121	0.0258584	0.303353	0.0901437	0.0173273	0.0534262	0	0	0.0119685	0.01	0.337284	0.946601
TCGA-83-5908-01A-21R-2287-07	0.0886369	0	0.0167503	0.279035	0	0.073192	0.162217	0.053877	0.00357877	0	0.0534338	0	0.00862175	0.0418393	0.0956728	0.0540742	0.0609865	0	0.00808427	0	0	0	0.01	0.386382	0.924269
TCGA-05-4422-01A-01R-1206-07	0.0960816	0	0.235833	0.221333	0	0.148146	0.0133999	0.0382346	0.0312197	0	0	0.00140291	0.021834	0.0392869	0.0461219	0.0963501	0.00688421	0	0	0	0	0.0038732	0.01	0.442567	0.900878
TCGA-44-2662-01A-01R-0946-07	0.073975	0	0.0490951	0.033535	0	0.162381	0.0395336	0	0.0194865	0	0.0274944	0	0.111153	0.164431	0.0376849	0.161584	0.0315578	0	0	0.0205949	0.0180926	0.0494017	0.04	0.241987	0.982414
TCGA-50-5045-01A-01R-1628-07	0.0631512	0	0.0673944	0.0933693	0	0.170923	0.0419581	0.0699475	0.0282565	0.00291805	0	0.00437629	0.00993432	0.0236697	0.0828168	0.124506	0.11788	0.0187421	0.0767505	0	0	0.00340532	0.05	0.213811	0.991658
TCGA-44-6146-01B-04R-A277-07	0.105041	0	0.0161403	0.00933397	0	0.468733	0.0133695	0	0	0	0	0	0.010552	0	0.00348358	0.124755	0.0306047	0.12523	0.0180859	0	0.0640833	0.0105871	0.15	0.0907329	1.05422
TCGA-44-4112-01B-06R-A277-07	0.100998	0	0.0315973	0	0	0.462409	0.0285137	0	0	0.000670677	0.000327028	0	0	0.0786773	0.00749054	0.153443	0	0.0886614	0.0432916	0	0	0.00392016	0.07	0.182125	1.01449
TCGA-91-6836-01A-21R-1858-07	0.0332273	0	0.0614027	0.149577	0	0.195362	0.101056	0.0296089	0	0	0	0.0251669	0.0115911	0.135666	0.0353696	0.114451	0.0373278	0.0319818	0.00645508	0.0124584	0	0.0192984	0.08	0.159034	1.01838
TCGA-55-6975-01A-11R-1949-07	0.172373	0	0.199237	0.0647808	0	0.188685	0.00441337	0.0299179	0.0138891	0	0	0.0200752	0.0168896	0.0668286	0.00267343	0.0789128	0	0.0855266	0.049026	0	0	0.00677226	0.01	0.455668	0.890437
TCGA-55-A491-01A-11R-A24H-07	0.135537	0	0.203608	0.103879	0	0.047833	0.0321539	0.0169544	0.0316698	0	0	0.0355554	0.00399528	0.198275	0.0643682	0.0541415	0.0143319	0	0.0510895	0	0	0.00660847	0	0.477756	0.877811
TCGA-93-7347-01A-11R-2187-07	0.0540817	0	0.0721312	0.12702	0	0.168018	0.0238901	0.0365031	0.0534133	0	0	0.0211603	0	0.180976	0.0358003	0.103633	0.0365737	0.0299967	0.0568031	0	0	0	0.01	0.322109	0.950429
TCGA-MP-A4T9-01A-11R-A24X-07	0.131805	0	0.0108834	0.0845097	0	0.213603	0.00849765	0.0023168	0.00178409	0	0.0290304	0	0.0177519	0.186793	0.0401566	0.165625	0.0158823	0.0205881	0.0653983	0	0	0.00537406	0.01	0.30893	0.955629
TCGA-49-AAR9-01A-21R-A41B-07	0.047639	0	0.00971627	0.136305	0	0	0.00169667	0.0920727	0.0237457	0.0586104	0	0.0330719	0	0.430405	0.0690146	0.0456405	0	0.0459566	0	0	0.00511956	0.00100595	0.01	0.353605	0.948566
TCGA-75-6203-01A-11R-1755-07	0.0469152	0	0.0130483	0.103227	0	0.174025	0	0	0	0	0.0154801	0.00615146	0.00617436	0.209382	0.0187184	0.269115	0.0380331	0.0163539	0.0713475	0	0	0.0120283	0.01	0.339274	0.944798
TCGA-55-8091-01A-11R-2241-07	0.102359	0	0.0732025	0.0366786	0	0.232029	0	0	0.0200697	0	0	0.055775	0.0139759	0.0600738	0.0725602	0.148871	0.0654355	0	0.10525	0	0	0.0137189	0.01	0.310732	0.952973
TCGA-97-7547-01A-11R-2039-07	0.118119	0	0.0907981	0.0560201	0	0.210564	0.0111627	0.0334945	0.0515144	0	0	0.00665754	0.02462	0.094382	0.0469866	0.167002	0.0221115	0	0.0665671	0	0	0	0.02	0.289794	0.963854
TCGA-05-4417-01A-22R-1858-07	0.0571656	0	0.105556	0.0695653	0	0.201261	0.0966586	0.037756	0.0273769	0	0	0.0185511	0.0154416	0.123006	0.0269349	0.0825813	0.0643714	0.040178	0.0227369	0	0	0.0108589	0.01	0.307537	0.955454
TCGA-62-A46R-01A-11R-A24H-07	0.111382	0	0.0200338	0.0961274	0	0.21692	0.0321134	0	0.0208786	0	0	0.0567687	0.0568928	0.0431117	0.00177655	0.104012	0.00959317	0.0950623	0.134945	0	0	0.00038194	0.04	0.240992	0.981428
TCGA-49-4490-01A-21R-1858-07	0.105079	0	0.0136004	0.0792306	0	0.190889	0	0.0533744	0.0857635	0	0	0.0272566	0.00750784	0.219142	0.0680552	0.0588531	0.0117263	0.018786	0.0607347	0	0	0	0.02	0.267505	0.976875
TCGA-05-4395-01A-01R-1206-07	0.0196065	0	0.0157909	0.0671229	0	0.184075	0.0848601	0.0503187	0	0	0.00944337	0.0524006	0.0456942	0.041869	0.0977092	0.140941	0.08189	0.0414212	0.0610686	0	0	0.00578944	0.07	0.181414	1.00579
TCGA-62-A46Y-01A-11R-A24H-07	0.0662048	0	0.0162458	0.0982034	0	0.142914	0.00228762	0.0488904	0.0097058	0	0.000594476	0.0107267	0.0547049	0.0769682	0.0662929	0.157085	0.186708	0	0.0603805	0	0	0.00208772	0.08	0.156724	1.01267
TCGA-97-A4M7-01A-11R-A24X-07	0.039849	0.0173628	0	0.0631814	0	0.252741	0	0.02525	0.0619418	0	0	0.0788981	0.0494701	0.0359982	0.044178	0.122382	0.0829928	0.00722176	0.11496	0	0	0.00357255	0.09	0.131532	1.02769
TCGA-78-8655-01A-11R-2403-07	0.0256823	0.011462	0.00057618	0.105848	0	0.108761	0.0205738	0.023122	0.0256961	0	0	0.0141729	0.00862264	0.300877	0.0752087	0.16894	0.026498	0	0.0830664	0	0	0.000893287	0.05	0.206126	1.00826
TCGA-MP-A4TF-01A-11R-A262-07	0.123831	0	0.210755	0.0613898	0	0.0985014	0.0707384	0.0230156	0	0	0.0205789	0.0212664	0	0.208254	0.0635693	0.0327529	0	0.0411497	0	0	0.00300576	0.0211923	0.01	0.418995	0.910724
TCGA-55-8203-01A-11R-2241-07	0.0310133	0.0398658	0.296027	0.106744	0	0.0393269	0.0580512	0.0447359	0.047012	0	0	0.00357081	0	0.138621	0.0753947	0.0559894	0.02503	0.00101384	0.0292505	0	0	0.00835345	0	0.482851	0.877179
TCGA-91-6848-01A-11R-1949-07	0.0681942	0	0.0941683	0.0920262	0	0.241616	0.0500112	0	0	0	0.0080653	0.00429899	0.00509931	0.162288	0.108797	0.120454	0.0185114	0	0.0194039	0	0	0.007066	0.03	0.253032	0.98264
TCGA-86-8073-01A-11R-2241-07	0.0335791	0	0.0058881	0.0870083	0	0.220458	0	0.0292676	0.0175974	0	0	0.011046	0.113099	0.0773341	0.0681869	0.230524	0.053052	0	0.0519764	0	0	0.000982752	0.07	0.185899	1.0055
TCGA-78-7220-01A-11R-2039-07	0.163536	0	0.0233072	0.177627	0	0.101982	0.0494545	0.111643	0	0	0	0.0187009	0.00151421	0.107028	0.0602872	0.0804411	0.0524769	0	0.0422927	0	0.00413375	0.00557543	0.04	0.242249	0.986206
TCGA-L9-A8F4-01A-11R-A39D-07	0.0795859	0	0.141834	0.192396	0	0.0699848	0.0619759	0.0193372	0.104614	0	0	0.00776835	0	0.164754	0.0383538	0.10785	0	0	0.0115462	0	0	0	0.01	0.387927	0.923435
TCGA-35-5375-01A-01R-1628-07	0.000978912	0.0330992	0.0173534	0.184259	0	0.115258	0.0709657	0.0732012	0.0182987	0	0	0	0.0428725	0.0431957	0.110897	0.168573	0.0438368	0.0344634	0.0427472	0	0	0	0.12	0.110081	1.0391
TCGA-50-5939-01A-11R-1628-07	0	0.0690542	0.0750405	0.0274817	0	0.218478	0.0364969	0.00869671	0.010267	0	0.00816387	0	0.00965221	0.260049	0.0633887	0.157782	0.00123061	0.0107083	0.0222346	0.00385005	0	0.0174257	0.05	0.20592	1.00429
TCGA-55-8510-01A-11R-2403-07	0.112064	0	0.0448969	0.127575	0	0.142324	0	0.035641	0.0178298	0	0	0.0563351	0.00884651	0.108857	0.0822723	0.113281	0.0539192	0	0.0913181	0	0	0.00483916	0.01	0.328033	0.946813
TCGA-38-6178-01A-11R-1755-07	0.102625	0	0.0536539	0.0651087	0	0.206733	0	0.015324	0.016959	0	0	0.0182319	0.0189318	0.0808253	0.0517837	0.153424	0	0.0713475	0.142419	0	0	0.00263301	0.02	0.274115	0.967785
TCGA-MN-A4N4-01A-12R-A24X-07	0.146611	0	0.0853306	0.0385304	0	0.047378	0.0223291	0.0202965	0.0239958	0.0141961	0	0	0	0.421391	0.0308853	0.103247	0	0	0.0419342	0	0	0.00387501	0.01	0.381281	0.933133
TCGA-44-7662-01A-11R-2066-07	0.140345	0	0.06252	0.0893038	0	0.0967103	0.0259649	0.0196067	0.0221411	0	0	0.0170663	0	0.218745	0.0605508	0.208254	0	0	0.0253643	0	0	0.0134283	0.02	0.281562	0.971088
TCGA-MP-A4T4-01A-11R-A262-07	0.0225263	0	0.0446812	0.181613	0	0.168187	0.0701287	0.0498243	0.0401356	0	0.0167857	0	0	0.132906	0.112651	0.114258	0.00935718	0	0.0366467	0	0	0.000299292	0.11	0.11496	1.04498
TCGA-95-A4VP-01A-21R-A262-07	0.219216	0	0.0863501	0.165298	0	0.0784057	0.0420162	0.0574403	0.0511014	0	0.0148176	0	0.0137822	0.0583233	0.0399719	0.110603	0.0319065	0.00691785	0.0219463	0	0	0.00190346	0	0.479672	0.876902
TCGA-55-8206-01A-11R-2241-07	0.0811598	0	0.0375381	0.0246473	0	0.14988	0	0	0.033805	0	0	0.0650767	0.200107	0	0.00941782	0.0777043	0.15101	0.00295042	0.1614	0	0.00530468	0	0.02	0.295345	0.958156
TCGA-86-8585-01A-11R-2403-07	0.036737	0.0178811	0.0176073	0.122805	0	0.118673	0.0321171	0.0696135	0.0655427	0	0.0134684	0	0.0104977	0.276114	0.0545292	0.110397	0	0.0270025	0.0270149	0	0	0	0.08	0.172387	1.02134
TCGA-95-7562-01A-11R-2241-07	0.12297	0	0.0788438	0.035319	0	0.205934	0.0319101	0.0140232	0.0197173	0	0	0.00533749	0.00265506	0.191805	0.0895552	0.140571	0.01172	0	0.0417914	0	0	0.00784853	0.02	0.292018	0.964736
TCGA-05-4426-01A-01R-1206-07	0.1117	0	0.0117118	0.0468593	0	0.20373	0	0	0.0672994	0	0	0.00215283	0.0334981	0.283008	0.0306682	0.153104	0	0	0.0363624	0	0	0.0199064	0.01	0.30201	0.963541
TCGA-55-8508-01A-11R-2403-07	0.183551	0	0.341441	0.00674145	0	0.0630067	0.0423158	0	0.0169422	0	0.0357087	0	0	0.205656	0.0126923	0.0467052	0	0	0	0.027205	0	0.0180347	0	0.504283	0.876422
TCGA-99-8025-01A-11R-2241-07	0.233677	0	0.0825423	0.0304835	0	0.153679	0.00591423	0.0190554	0.0223368	0	0	0	0	0.254327	0.0333261	0.15735	0	0.00214283	0.000745318	0.00171904	0	0.00270121	0	0.460963	0.887077
TCGA-44-7672-01A-11R-2066-07	0.0343209	0.0180122	0.0835004	0.0940008	0	0.168553	0.0704523	0	0.0525224	0	0	0.0426985	0.00847323	0.116431	0.0648435	0.107691	0.0562435	0.0116597	0.0665067	0	0	0.00409177	0.04	0.220122	0.989884
TCGA-NJ-A4YG-01A-22R-A262-07	0.0470328	0	0.0619047	0.0642948	0	0.163886	0.00552743	0.0743825	0.0192102	0	0	0.048962	0.0144735	0.0495353	0.032967	0.155922	0.135042	0.0313011	0.0844356	0	0	0.0111225	0.02	0.295917	0.957856
TCGA-44-8117-01A-11R-2241-07	0.0892958	0	0.0632221	0.069502	0	0.112444	0.0462917	0.0336323	0.0276949	0	0.00799747	0	0	0.27697	0.0736423	0.143941	0	0	0.0544758	0	0	0.000891011	0.01	0.368092	0.931431
TCGA-62-A46O-01A-11R-A24H-07	0.328825	0	0.265459	0	0	0.113412	0.0124168	0.0207233	0.0216622	0	0.0477076	0.0071401	0.00649229	0.0610113	0.00289395	0.0223192	0	0.086059	0	0	0.00387877	0	0	0.528085	0.859329
TCGA-93-A4JO-01A-21R-A24X-07	0.13938	0	0.0638599	0.110129	0	0.223091	0.00360923	0.0292415	0.0268319	0	0.00710567	0	0	0.12955	0.0830358	0.140172	0.00691114	0	0.0327463	0	0	0.00433673	0.01	0.337219	0.945588
TCGA-44-2666-01A-01R-0946-07	0.0742025	0	0.128911	0.0867878	0	0.155593	0	0.0318616	0	0	0	0.0294283	0.00755824	0.0331483	0.00819829	0.0596311	0.0638298	0.0327961	0.211942	0	0.0694709	0.00664123	0.01	0.354893	0.935675
TCGA-67-3774-01A-01R-0946-07	0.0828032	0	0.117764	0.0998773	0	0.216213	0	0.01945	0.00514867	0	0	0.0571027	0.024526	0.0231977	0.065865	0.144629	0.0205346	0.0222733	0.090328	0	0	0.0102875	0.01	0.351706	0.937486
TCGA-86-8358-01A-11R-2326-07	0.110202	0	0.138704	0.105961	0	0.102409	0.0385211	0.057275	0	0	0.0214409	0.00655036	0	0.206528	0.0636608	0.136721	0	0	0.0120268	0	0	0	0.01	0.351207	0.940891
TCGA-62-8394-01A-11R-2326-07	0.0613387	0	0.00802703	0.0423057	0	0.2112	0	0.033133	0.043686	0	0	0	0	0.278259	0.0736404	0.113068	0	0.103237	0.0321058	0	0	0	0.09	0.133045	1.04261
TCGA-MP-A4T6-01A-32R-A262-07	0.146553	0	0.0508229	0.0658786	0	0.191989	0	0.0487276	0.0514913	0	0	0.016952	0	0.274195	0.0479748	0.0552311	0.0112666	0.000863269	0.0357929	0	0	0.00226198	0.01	0.335183	0.948229
TCGA-55-8514-01A-11R-2403-07	0.0578336	0	0.0541913	0.0272257	0	0.163481	0	0.0561072	0.033883	0	0.00938454	0.00469083	0.0955235	0.114519	0.0418377	0.214552	0.00890408	0.0667206	0.0497792	0	0	0.0013664	0.03	0.246311	0.979036
TCGA-44-6147-01A-11R-A278-07	0.180022	0	0.0903287	0	0	0.259319	0.0110616	0	0.00221246	0.0403114	0	0.00752067	0	0.205083	0.0361554	0.102256	0	0.0364373	0.027414	0	0	0.00187787	0.01	0.35035	0.940686
TCGA-64-1681-01A-11R-2066-07	0.0367777	0.0153331	0.0270121	0.0274925	0	0.184994	0	0.0198376	0.0291983	0	0.00823952	0	0.00965198	0.110174	0.126287	0.0661292	0.213407	0.0301652	0.0874975	0	0	0.00780235	0.02	0.29302	0.961934
TCGA-50-5944-01A-11R-1755-07	0.107354	0	0.026754	0.0450169	0	0.119776	0	0.0133416	0.0152453	0	0	0.0191686	0.049286	0.129919	0.0311953	0.290637	0.0150266	0.00137103	0.135637	0	0.00027115	0	0.01	0.334604	0.944279
TCGA-44-A47B-01A-11R-A24H-07	0.026767	0	0.00337512	0.152181	0	0.172057	0.0542436	0.0144032	0.043125	0	0	0.0328043	0	0.157968	0.0503096	0.159724	0.0542996	0	0.0787426	0	0	0	0.04	0.218983	0.994878
TCGA-L4-A4E6-01A-11R-A24H-07	0.0643179	0	0.0124804	0.044174	0	0.140006	0.00694455	0.0176848	0	0	0.00511223	0.00970179	0.000705224	0.207746	0.0424922	0.301855	0.0771367	0	0.0638164	0	0	0.00582649	0.01	0.312489	0.957967
TCGA-49-AARR-01A-11R-A41B-07	0.167902	0	0.111447	0.110156	0	0.127337	0	0.0447776	0.0206079	0	0	0.0612054	0.011962	0.0790863	0.0161486	0.102764	0	0.00938977	0.131735	0	0	0.00548214	0.01	0.415826	0.90894
TCGA-49-4507-01A-01R-1206-07	0.0145223	0	0.0855797	0.289511	0	0	0.138799	0.0284516	0.0276168	0.0465118	0	0.0629351	0	0.0558583	0.0585973	0.108445	0.0118741	0	0.0710776	0	0	0.000219946	0.05	0.216286	1.00349
TCGA-75-7027-01A-11R-1949-07	0.0759392	0	0.0597989	0.0850533	0	0.148724	0.0603768	0.0272114	0.0468926	0	0.032881	0	0.00447046	0.191425	0.064684	0.123235	0.0269122	0.0148028	0.0375926	0	0	0	0.05	0.202305	0.999561
TCGA-38-4625-01A-01R-1206-07	0.0690417	0	0.0906855	0.0911489	0	0.104231	0.043637	0.023168	0	0	0	0.0195183	0.00506679	0.153267	0.0883581	0.181213	0	0.0591024	0.0608567	0	0.000703368	0.0100029	0.01	0.342122	0.941372
TCGA-44-8120-01A-11R-2241-07	0.121699	0	0.0951395	0.0616287	0	0.192102	0.041938	0.008103	6.95699e-05	0	0	0.00338133	0.021019	0.0841499	0.0219005	0.12166	0.116723	0.0231341	0.0717566	0	0	0.015597	0.01	0.332489	0.944131
TCGA-44-6776-01A-11R-1858-07	0.0505101	0	0.0883546	0.094204	0	0.276217	0.0171937	0.0456236	0	0	0	0.0229546	0.0270906	0.0237029	0.0375585	0.0714074	0.116957	0.0432874	0.0791617	0	0	0.0057769	0.04	0.23805	0.984215
TCGA-62-8402-01A-11R-2326-07	0.0397693	0	0.0094351	0.114697	0	0.15861	0.084943	0	0.0429197	0	0.0162816	0.000934743	0	0.255261	0.196497	0.0473224	0.00195229	0	0.029322	0	0	0.0020543	0.01	0.309299	0.967539
TCGA-75-5125-01A-01R-1755-07	0.00832741	0	0.0157595	0.120668	0	0.168983	0.0616398	0.0478246	0.0118639	0	0.0184432	0.00170987	0.024756	0.0158278	0.133451	0.153504	0.10797	0.0398418	0.0584011	0	0	0.0110285	0.08	0.163159	1.01779
TCGA-64-1678-01A-01R-0946-07	0.15062	0	0.289329	0.102498	0	0.0392442	0.147246	0	0	0	0.0501471	0	0	0.0205403	0.0177507	0.0801129	0.0689495	0.0107593	0.0204699	0	0	0.00233276	0	0.4755	0.883643
TCGA-95-7567-01A-11R-2066-07	0.0940032	0	0.14881	0.11848	0	0.206836	0.0372959	0.0308206	0.0257624	0	0	0.0182371	0	0.0278573	0.0640674	0.172816	0.021602	0.0201961	0.0112025	0	0	0.00201303	0.01	0.329382	0.95121
TCGA-99-AA5R-01A-11R-A39D-07	0.0888138	0.0291418	0.0629587	0.114616	0	0.30727	0	0.0129561	0	0	0	0.0631537	0.00692648	0.134167	0.0441803	0.0729236	0.0247916	0	0.0349793	0	0	0.00312204	0.01	0.331043	0.949888
TCGA-97-8174-01A-11R-2287-07	0.093781	0	0.117481	0.0572195	0	0.274781	0.0276297	0	0	0	0.0116696	0	0.0221415	0	0.102217	0.172129	0.0470412	0.00405395	0.0681582	0	0	0.00169825	0.01	0.355864	0.935795
TCGA-55-8089-01A-11R-2241-07	0.103644	0	0.0505527	0.141307	0	0.0822227	0.0454737	0.0448153	0	0.0361324	0	0.0633351	0.00265806	0.0787822	0.13531	0.0971294	0.0350588	0	0.0785414	0	0	0.0050368	0.01	0.30457	0.959943
TCGA-69-A59K-01A-11R-A262-07	0.0562822	0	0.122353	0.146728	0	0.0937932	0.121074	0.00786348	0.000546032	0	0.0303498	0	0.00217904	0.0813687	0.0935109	0.131472	0.0854431	0	0.0243731	0	0	0.00266417	0.01	0.306885	0.956
TCGA-55-6978-01A-11R-1949-07	0.0180366	0	0.00451261	0.235208	0	0.161826	0.104664	0.0132022	0.00964204	0	0.0356453	0	0.00744248	0.0887753	0.10518	0.120516	0.0756039	0	0.0197469	0	0	0	0.05	0.205275	1.00641
TCGA-78-7153-01A-11R-2039-07	0.118974	0	0.131312	0.207339	0	0.114843	0.00639429	0.0302694	0.038445	0	0	0.0509752	0.0188769	0.0508683	0.0181454	0.114191	0.0145814	0.0114593	0.0724081	0	0	0.000917371	0.01	0.359866	0.936858
TCGA-05-5715-01A-01R-1628-07	0.0685988	0	0.0218738	0.0471329	0	0.0979665	0	0	0.0245748	0	0	0	0	0.453509	0.0201983	0.200604	0	0	0.0571024	0	0	0.00844013	0.01	0.456446	0.893709
TCGA-69-8254-01A-11R-2287-07	0.112278	0	0.0585212	0.0850429	0	0.196725	0.00552285	0	0	0.0376952	0	0.00911793	0.0145672	0.0927756	0.102724	0.12364	0.0442399	0.0132933	0.103857	0	0	0	0.02	0.274436	0.96914
TCGA-J2-A4AE-01A-21R-A24H-07	0.26728	0	0.153608	0.0822171	0	0.173619	0.0178268	0.0285125	0	0.0055383	0	0.00736954	0.00396318	0.0177447	0.0498431	0.0915759	0.0106668	0.0252006	0.0642259	0	0	0.000808774	0	0.567987	0.823715
TCGA-78-7150-01A-21R-2039-07	0.105691	0	0.0317616	0.12062	0	0.156871	0.0387274	0.0697104	0.0229956	0	0.00838104	0.0103383	0	0.169936	0.0700448	0.143126	0	0.0513708	0	0	0	0.000425174	0.04	0.219378	0.997678
TCGA-93-A4JN-01A-11R-A24X-07	0.0652746	0.0483852	0.0924396	0.0504957	0	0.171181	0.00663557	0.0364037	0.0596599	0	0.00208969	0.0077399	0.00585505	0.149703	0.0332833	0.148773	0.0189391	0.0143637	0.0826372	0	0	0.00614114	0.01	0.299153	0.959638
TCGA-J2-8194-01A-11R-2241-07	0.110538	0	0.0668613	0.048189	0	0.220373	0.00719157	0.0191622	0	0	0.00604586	0	0.0680767	0.021971	0.0445126	0.198798	0.101134	0.014691	0	0.0176381	0	0.0548173	0.04	0.243674	0.980706
TCGA-55-6712-01A-11R-1858-07	0.118295	0	0.051086	0.126738	0	0.243798	0.0251151	0	0.0170888	0.0113972	0	0	0	0.136408	0.0970857	0.112308	0	0	0.0606799	0	0	0	0.01	0.316428	0.954548
TCGA-44-2668-01A-01R-A278-07	0.0395846	0	0.0269552	0.0258724	0	0.130889	0.0934471	0	0	0	0.0245851	0.0112661	0	0.281719	0.0579971	0.07619	0.00197416	0.00922656	0	0.170175	0.00339552	0.0467223	0.03	0.252162	0.990607
TCGA-55-7815-01A-11R-2170-07	0.0468227	0	0.00156348	0.0293567	0	0.336366	0.088735	0	0	0.0257964	0	0	0.00791314	0.0892522	0.040395	0.168693	0.0902195	0.022802	0.0435296	0	0	0.00855517	0.12	0.110505	1.03469
TCGA-50-5049-01A-01R-1628-07	0.0614282	0	0.167444	0.181225	0	0.107341	0.0340123	0.0324427	0.0199931	0	0	0	0.0165192	0.12373	0.0730037	0.152651	0.0168511	0	0.00619028	0	0.00716855	0	0.01	0.359939	0.936617
TCGA-49-4510-01A-01R-1206-07	0.166482	0	0.300438	0.0584712	0	0.0963825	0	0.0316925	0	0	0	0.0453251	0.00675868	0.00338148	0.00493347	0.160373	0.0188629	0.0245386	0.0793137	0	0	0.00304597	0	0.520193	0.856046
TCGA-73-4666-01A-01R-1206-07	0.0270053	0	0.00433142	0.220565	0	0.0671643	0.207916	0.0248032	0	0	0.0347444	0.0158888	0.0144134	0.0564478	0.0765397	0.14663	0.0232186	0.0112395	0.0665418	0	0	0.00255072	0.01	0.337059	0.943852
TCGA-MP-A5C7-01A-11R-A262-07	0.056538	0	0.0788006	0.0499416	0	0.285572	0	0.0325906	0.00130625	0	0	0.0513178	0.00974118	0.0395136	0.0602665	0.161309	0.0782815	0.0349805	0.0598404	0	0	0	0.05	0.198914	0.999738
TCGA-55-7994-01A-11R-2187-07	0.0274207	0	0.0016204	0.212665	0	0.0380771	0.0832053	0.0310127	0.0226151	0	0.0597154	0	0.0012088	0.158962	0.123483	0.163199	0.0284391	0.0176213	0.0307565	0	0	0	0.01	0.305772	0.960938
TCGA-95-7039-01A-11R-1949-07	0.1535	0	0.0302835	0.169088	0	0.143576	0	0.00828138	0.00517838	0	0	0.0240797	0	0.16478	0.125398	0.11586	0.00369454	0	0.0562812	0	0	0	0.02	0.291049	0.967821
TCGA-78-7156-01A-11R-2039-07	0.0833919	0	0.0349869	0.099253	0	0.242128	0	0.0381596	0.00278798	0	0	0.0686148	0.0262297	0.0503542	0.125247	0.0639888	0.00179711	0	0.16306	0	0	0	0.1	0.126932	1.03846
TCGA-55-8299-01A-11R-2287-07	0.0799808	0	0.00807607	0.163583	0	0.107264	0.106335	0.0646219	0	0	0.0353127	0.015698	0	0.0327469	0.0858358	0.0632343	0.0153236	0.104816	0.104644	0	0	0.012528	0.01	0.31203	0.955385
TCGA-44-7661-01A-11R-2066-07	0.0270247	0	0	0.0470061	0	0.173462	0.131071	0.0193721	0	0	0	0.0158097	0.0537319	0.0794782	0.0615215	0.127563	0.079913	0.116856	0.0592563	0	0.000478583	0.00745529	0.01	0.339264	0.941197
TCGA-50-5066-02A-11R-2090-07	0.0684336	0	0.0823286	0.1177	0	0.225937	0.0748103	0.0234589	0	0	0.0302865	0	0.0262653	0.0591541	0.0881047	0.178906	0.00722088	0	0.0173945	0	0	0	0.04	0.222029	0.993575
TCGA-97-7554-01A-11R-2039-07	0.0343648	0	0.0942088	0.0948477	0	0.132559	0.0127186	0.021511	0.0153638	0	0	0.0109982	0	0.210369	0.0874302	0.197455	0.0167775	0	0.0701305	0	0	0.00126581	0.07	0.186495	1.01023
TCGA-78-7167-01A-11R-2066-07	0.164216	0	0.0991118	0.106558	0	0.22328	0	0.0484686	0	0	0	0.0331249	0.00251896	0.0918561	0.0337805	0.0889406	0	0.00989311	0.0982508	0	0	0	0.03	0.250694	0.986318
TCGA-50-6595-01A-12R-1858-07	0.0137144	0	0.0019353	0.0885767	0	0.170728	0.0653498	0.00958673	0	0	0.0432795	0.00477285	0.00324959	0.189573	0.168723	0.186815	0	0.0258201	0.0190004	0	0	0.00887466	0.02	0.285657	0.975907
TCGA-64-1677-01A-01R-0946-07	0.0737951	0	0.17106	0.113875	0	0.0858397	0.168912	0.0471421	0.0062362	0.0190011	0	0	0	0.0952056	0.131337	0.0599096	0.00894431	0.00453527	0.0108555	0	0	0.00335063	0.01	0.364418	0.935806
TCGA-97-A4M6-01A-11R-A24X-07	0.082256	0	0	0.0944885	0	0.205249	0	0.0346591	0.0905218	0	0	0.0382485	0.0223182	0.0839656	0.0832655	0.0974898	0.0360041	0.0280056	0.0921327	0	0	0.0113957	0.06	0.189941	1.00675
TCGA-97-8547-01A-11R-2403-07	0.00598858	0.00148251	0.00302305	0.018811	0	0.0794447	0	0.0393168	0.0490701	0	0.0185798	0	0	0.490718	0	0.156789	0.00853087	0.101629	0.0264602	0	0	0.000156905	0.01	0.398216	0.932738
TCGA-62-A470-01A-11R-A24H-07	0.0787704	0	0.014553	0.0352695	0	0.180046	0	0.0114273	0.000547918	0	0	0.0404267	0	0.166875	0.0542046	0.287544	0.0643314	0	0.0578403	0	0	0.00816339	0.08	0.148262	1.02528
TCGA-97-8171-01A-11R-2287-07	0.077292	0	0.0626309	0.0152573	0	0.127607	0	0.0354876	0	0	0	0.0132502	0	0.318477	0.0111711	0.247788	0.0111562	0.0311439	0.0484235	0	0	0.000315278	0.02	0.294193	0.972434
TCGA-44-6148-01A-11R-1755-07	0.146391	0	0.17174	0.0555059	0	0.0962502	0.000627582	0.0350281	0	0	0	0.00109956	0.0436968	0.0453433	0.00607581	0.219298	0.0417621	0.00594136	0.122878	0	0	0.0083618	0	0.46301	0.885868
TCGA-MP-A4T7-01A-11R-A24X-07	0.0349112	0	0.0195044	0.0522009	0	0.204158	0.00850268	0.0858753	0.00520648	0	0.00981006	0.0211208	0.00280581	0.118571	0.0137917	0.212157	0	0.155196	0.037727	0	0	0.0184615	0.02	0.270456	0.973031
TCGA-49-4514-01A-21R-1858-07	0.0931101	0	0.0102899	0.164511	0	0.0959542	0.118727	0.0580379	0.0190719	0	0	0.0926769	0.0134175	0.0937978	0.0740808	0.0630852	0.00377422	0	0.0950051	0	0	0.00446046	0.08	0.17115	1.0185
TCGA-50-5946-01A-11R-1755-07	0.160391	0	0.0983239	0.127168	0	0.0992889	0.0429128	0.0722815	0.00255616	0	0	0.0154192	0.00348994	0.108505	0.056301	0.106893	0.0271678	0.0275339	0.0454229	0	0	0.00634482	0.01	0.421195	0.906139
TCGA-55-8621-01A-11R-2403-07	0.0936607	0	0.127293	0.0876758	0	0.132993	0.0117941	0	0	0	0	0.0328077	0.0203369	0.0974581	0.0786343	0.139147	0.0595769	0	0.105988	0	0	0.0126344	0.01	0.443105	0.896466
TCGA-55-8614-01A-11R-2403-07	0	0.0203377	0.0458256	0.0881565	0	0.127235	0.0290105	0.0365446	0.0226171	0	0	0.0466124	0	0.275506	0.101208	0.0966634	0.0246508	0.0146502	0.0600494	0	0	0.0109326	0.14	0.105803	1.04815
TCGA-71-8520-01A-11R-2403-07	0.174781	0	0.0264605	0	0	0.122563	0.00630007	0.0134087	0.0251589	0.0128325	0.0410742	0	0	0.329843	0.0171948	0.144647	0	0.0324946	0.0524304	0	0	0.000811032	0.01	0.36607	0.934747
TCGA-69-7978-01A-11R-2187-07	0.0264654	0	0.050897	0.156928	0	0.222029	0.0659622	5.54443e-05	0.0414504	0	0.00886328	0.00749683	0.00743875	0.0678462	0.0923231	0.125182	0.0725061	0	0.0441778	0	0	0.0103781	0.06	0.192205	1.00543
TCGA-L9-A443-01A-12R-A24H-07	0.131648	0	0.0968497	0.11893	0	0.175466	0.00840247	0.0719732	0.0089872	0	0	0.01542	0	0.139468	0.0856112	0.0888803	0.0195526	0	0.0388116	0	0	0	0.01	0.328499	0.95033
TCGA-55-7573-01A-11R-2039-07	0.180092	0	0.0817584	0.044544	0	0.17929	0	0.0655905	0.0169403	0	0	0.0286281	0.00659635	0.0531233	0.0650269	0.023736	0.1618	0.0191368	0.0697776	0	0	0.00396059	0.01	0.456035	0.889896
TCGA-78-7154-01A-11R-2039-07	0.0876404	0	0.00552589	0.0793736	0	0.315233	0.0371848	0.0193507	0	0	0.0086588	0.0155358	0.0118871	0.0440319	0.117716	0.122313	0.0524858	0.00641623	0.0766465	0	0	0	0.02	0.286317	0.967128
TCGA-44-3918-01B-02R-A277-07	0.0163593	0	0.015538	0	0	0.41147	0.0299448	0.0242935	0	0.00795937	0	0.0247361	0	0.106099	0.0908113	0.232864	0	0.0348084	0.00420763	0	0	0.000908776	0.06	0.191942	1.01484
TCGA-S2-AA1A-01A-12R-A39D-07	0.124309	0	0.212201	0.0685787	0	0.219048	0.00903914	0.0506272	0.0294656	0	0	0.0219683	0	0.0920473	0.0419258	0.0300975	0.0486648	0	0.052028	0	0	0	0.01	0.42189	0.909352
TCGA-05-5423-01A-01R-1628-07	0.0576502	0	0.0197396	0.0348746	0	0.144099	0.0304769	0.0325378	0.0275134	0.00873205	0	0.00539999	0.0110798	0.0334194	0.006509	0.167804	0.208023	0.0465231	0.0753168	0	0.056271	0.0340312	0.01	0.438046	0.901241
TCGA-50-6591-01A-11R-1755-07	0.00771544	0	0	0.0367703	0	0.342803	0	0.0236689	0.0150934	0	0	0.00804715	0	0.48105	0.00500553	0	0.00230709	0	0	0.0775391	0	0	0.09	0.13508	1.07713
TCGA-62-8395-01A-11R-2326-07	0.219144	0	0.0680127	0.0870334	0	0.134881	0	0.0327116	0.0028953	0	0	0.0164632	0.0220523	0.121006	0.0212985	0.145174	0.0470109	0.00981061	0.0725067	0	0	0	0.01	0.418142	0.907683
TCGA-55-7727-01A-11R-2170-07	0.170943	0	0.0470014	0.0424228	0	0.295314	0.0440282	0.011566	0	0.00364909	0.0097388	0	0	0.0479926	0.0882963	0.13599	0.0444688	0.0166627	0.0398475	0	0	0.00207921	0.01	0.355508	0.936152
TCGA-49-4494-01A-01R-1206-07	0.0413179	0	0.0242936	0.161337	0	0.112134	0.0380886	0.0418633	0.0300737	0	0	0.013831	0.0188741	0.0813447	0.0681616	0.142396	0.189608	0.0046122	0.0165085	0	0	0.0155559	0.09	0.137208	1.02383
TCGA-49-4501-01A-01R-1206-07	0.098766	0	0.106622	0.0768226	0	0.238546	0.00951135	0.0445827	0.0345767	0.00428976	0	0.0250467	0.0161486	0.0326852	0.0205015	0.106806	0.0336341	0.0818002	0.0634788	0	0	0.00618305	0.01	0.36827	0.93032
TCGA-91-6847-01A-11R-1949-07	0.0550318	0	0.0124329	0.125395	0	0.129361	0	0.0435924	0.0156523	0	0	0.142054	0.000779983	0.194612	0.0749449	0.0499099	0.0601388	0	0.0901303	0	0.00596445	0	0.41	0.0216619	1.08552
TCGA-75-5126-01A-01R-1755-07	0.0400876	0	0.00162031	0.0056509	0	0.162664	0.0558671	0	0.013266	0.0175326	0.0077105	0	0.0271279	0.15396	0.0728144	0.242854	0.0392611	0.0243789	0.0537142	0	0.0284866	0.0530037	0.01	0.380946	0.924378
TCGA-86-A4JF-01A-11R-A24X-07	0.0410101	0	0.0279675	0.0951724	0	0.140867	0.0187123	0.0687662	0	0	0	0.0720608	0	0.133232	0.0900276	0.14608	0.0118269	0.0382326	0.105952	0	0	0.0100922	0.07	0.173592	1.0118
TCGA-49-AAR2-01A-11R-A39D-07	0.128913	0	0.311116	0.0839553	0	0.0812816	0.0176008	0.0151027	0.0384571	0	0	0.0557581	0.00767126	0.0951982	0.0344389	0.0526611	0	0	0.0778455	0	0	0	0	0.602249	0.797688
TCGA-75-6211-01A-11R-1755-07	0.0160458	0.00876223	0.150063	0.0965709	0	0.23282	0.0205818	0.0626869	0.0124969	0	0	0.0358678	0.0157499	0	0.0282408	0.169166	0.0472327	0.00452523	0.0857807	0	0	0.0134099	0.01	0.317653	0.953254
TCGA-73-4675-01A-01R-1206-07	0.00552105	0.0495664	0.0089783	0.0568334	0	0.0362673	0.0249895	0.0156243	0.0374849	0	0	0.022139	0.0247316	0.299859	0	0.149149	0.128336	0.0444627	0.0901587	0	0	0.005899	0.04	0.231597	0.995918
TCGA-44-2668-01A-01R-0946-07	0.039699	0	0.0286895	0.0807543	0	0.136812	0.0967411	0	0	0	0.00786864	0.0114164	0.0128567	0.329599	0.0679792	0.0615718	0	0.00844408	0	0.0979579	0	0.0196101	0.02	0.269224	0.981391
TCGA-38-4628-01A-01R-1206-07	0.0100497	0.00474505	0.0131588	0.0366203	0	0.0762198	0	0.0282837	0	0	0	0.0218433	0.0630167	0.12721	0.0107399	0.36332	0.102069	0.023488	0.099505	0	0	0.0197312	0.02	0.295323	0.965928
TCGA-O1-A52J-01A-11R-A262-07	0.00992185	0.011837	0	0.0108833	0	0.0837487	0	0	0.0156032	0	0	0.0412161	0.205127	0.0576358	0	0.365088	0.0233642	0.0740027	0.098942	0	0.00262923	0	0.04	0.220468	0.998459
TCGA-05-4396-01A-21R-1858-07	0.0341281	0	0.0158183	0.067092	0	0.232371	0.0313174	0.0370956	0.034369	0	0.0277184	0	0	0.134772	0.088272	0.21226	0.0171246	0.0154286	0.0393167	0	0	0.0129163	0.15	0.0870453	1.04972
TCGA-44-7660-01A-11R-2066-07	0.0573902	0	0.0172836	0.0858591	0	0.191633	0.00637478	0.0841673	0.0437114	0	0.00101515	0.0160841	0	0.139004	0.104657	0.168297	0.0400471	0.00533031	0.0328207	0	0	0.00632512	0.09	0.135055	1.03266
TCGA-86-8279-01A-11R-2287-07	0.0323696	0	0.0425403	0.0262262	0	0.0850215	0.00817653	0.014307	0.0185052	0	0.00995223	0	0.000758291	0.345385	0.0342438	0.116039	0.251437	0.00588058	0.00915788	0	0	0	0.08	0.167625	1.03977
TCGA-97-7937-01A-11R-2170-07	0.0105502	0.0114583	0.0414483	0.0472355	0	0.0752407	0.00701247	0.0450738	0.0322202	0	0.0275802	0	0	0.311191	0.067549	0.169851	0.0436546	0	0.0486467	0.0591368	0	0.00215038	0.07	0.180762	1.02197
TCGA-05-5420-01A-01R-1628-07	0.026625	0	0.0174222	0.094557	0	0.133155	0.0767952	0.0191376	0.00756085	0	0.0114543	0.000110109	0.000591658	0.11898	0.131449	0.165532	0.123311	0	0.0463739	0	0.00482051	0.0221248	0.19	0.0728199	1.05153
TCGA-78-7542-01A-21R-2066-07	0.0609911	0	0.0479157	0.102384	0	0.101295	0.067173	0.0461311	0.0358337	0	0.0285661	0.00709567	0.00436259	0.0765748	0.155183	0.0738925	0.0523938	0.100011	0.0401967	0	0	0	0.05	0.204172	1.00757
TCGA-67-3771-01A-01R-0946-07	0.0781474	0	0.160182	0.0886558	0	0.0888123	0.0184504	0	0.0162192	0	0	0.0428285	0	0.173889	0.107212	0.141496	0.0173732	0	0.0618177	0	0	0.00491806	0.01	0.385365	0.924176
TCGA-38-7271-01A-11R-2039-07	0.00327843	0.159403	0.039594	0.207238	0	0.194634	0.021555	0	0.0611626	0	0	0.0107691	0.0030223	0.100635	0.0223341	0.101832	0.022762	0.015089	0.0333659	0	0	0.00332468	0.01	0.357649	0.937252
TCGA-78-7163-01A-12R-2066-07	0.13966	0	0.122696	0.226421	0	0.21997	0.0107966	0.0354134	0.0180918	0.00949135	0	0.0155407	0.00627369	0.0239437	0.0306204	0.0598925	0.020324	0.0264727	0.0325885	0	0	0.00180393	0.01	0.352662	0.945973
TCGA-73-4658-01A-01R-1755-07	0.0690013	0	0.0566639	0.0584004	0	0.192845	0.0346278	0.0437973	0.00262691	0.00412869	0	0.00606014	0.0604209	0	0.0440458	0.147816	0.229377	0.0120053	0.0313634	0	0	0.00682106	0.02	0.291492	0.960043
TCGA-75-6207-01A-11R-1755-07	0.0191008	0.0177957	0	0.125353	0	0.220561	0	0.0228852	0	0	0	0.00272316	0.0530358	0.159931	0	0.161347	0.0308507	0.119518	0.0387609	0	0.00798041	0.020157	0.08	0.152147	1.02312
TCGA-78-7160-01A-11R-2039-07	0.094358	0	0.0168011	0.167446	0	0.255797	0.030964	0.00824638	0.0146212	0	0	0	0.00974576	0.0911868	0.0666843	0.149116	0.0166159	0.0441973	0.0259057	0	0	0.00831469	0.01	0.339325	0.944278
TCGA-49-6743-01A-11R-1858-07	0.117547	0	0.147815	0.0888288	0	0.126708	0.0583067	0.011844	0.00914773	0	0.0317652	0	0	0.183989	0.0809238	0.116715	0	0	0.0228692	0	0	0.0035413	0.01	0.439501	0.897505
TCGA-05-4425-01A-01R-1755-07	0.0218827	0	0.00230963	0.0489416	0	0.201686	0.0247609	0.0136619	0.00451413	0	0	0.0135305	0.00040846	0.214383	0.0595402	0.24515	0.133177	0	0.0160545	0	0	0	0	0.573361	0.828501
TCGA-78-7143-01A-11R-2039-07	0.077633	0	0	0.0254846	0	0.191045	0.00461946	0.0542528	0.0212716	0	0	0.00929318	0.0201234	0.118852	0.00546928	0.107578	0.139194	0.161385	0.0619244	0	0	0.00187353	0.01	0.405762	0.913423
TCGA-55-8087-01A-11R-2241-07	0	0.0190471	0.000813478	0.034573	0	0.133682	0	0.00279405	0.0164223	0	0	0.0281597	0.0171136	0	0.016447	0.0803632	0.481635	0	0.155106	0	0	0.0138447	0.01	0.32796	0.951804
TCGA-55-6986-01A-11R-1949-07	0.114651	0	0.0647613	0.0728335	0	0.183977	0.0044291	0.0291116	0.0203331	0	0	0.0253115	0.0106704	0.0515208	0.0269119	0.195049	0.121201	0.00495582	0.0614742	0	0	0.012809	0.01	0.354142	0.935136
TCGA-44-4112-01A-01R-1107-07	0.0723221	0	0.136273	0.1029	0	0.137469	0.0496869	0.0060761	0	0	0.0140747	0	0.0126549	0.0502697	0.0310887	0.152099	0.0779003	0.0841154	0.0496597	0	0	0.0234111	0.01	0.324083	0.948041
TCGA-69-7765-01A-11R-2170-07	0.0986344	0	0.189129	0.0787577	0	0.148405	0.0465937	0.0025066	0	0	0.0358787	0	0.00221863	0.0751775	0.0631801	0.0445988	0.149645	0.0315386	0.0300197	0	0	0.00371624	0.01	0.414226	0.910008
TCGA-55-7281-01A-11R-2039-07	0.0507604	0	0.0236148	0.071042	0	0.1648	0.0259595	0.0241358	0.0223888	0	0	0.00952274	0.0661765	0.107957	0.0704952	0.0616669	0.215626	0.0326564	0.0531361	0	0	6.23055e-05	0.01	0.357334	0.933717
TCGA-50-6597-01A-11R-1858-07	0.0141291	0.035046	0.103936	0.0893244	0	0.232947	0.00224627	0.0321411	0.100602	0.0215252	0	0.0276033	0	0.0300414	0.0892629	0.0509473	0.0979496	0.0292622	0.0430367	0	0	0	0.02	0.283138	0.971453
TCGA-73-4677-01A-01R-1206-07	0.146165	0	0.154322	0.134179	0	0.207002	0	0.0177177	0	0	0	0.0138317	0.0315104	0.00280625	0.027736	0.120788	0.0560535	0.0252897	0.0519299	0	0	0.0106695	0	0.483539	0.874906
TCGA-05-4434-01A-01R-1206-07	0.0589971	0	0	0.0523547	0	0.193692	0.050146	0	0.0261987	0	0.0352199	0	0	0.14857	0.155954	0.167423	0.0441433	0	0.056923	0	0	0.0103793	0.01	0.299031	0.962678
TCGA-MP-A4SW-01A-21R-A24X-07	0.151146	0	0.210889	0.0547674	0	0.129471	0.0183579	0.0221633	0.0385144	0	0.0258141	0.0064726	0.00202315	0.118872	0.0150771	0.161228	0	0.0195852	0.0241834	0	0	0.00143571	0	0.56164	0.829
TCGA-55-6972-01A-11R-1949-07	0.0855096	0	0.145485	0.219465	0	0.112094	0	0.0387597	0	0	0.0321562	0.0417364	0.0161238	0.00759964	0.0380146	0.152104	0.0106836	0.0500504	0.0385726	0	0.0116462	0	0.08	0.162835	1.02813
TCGA-78-7633-01A-11R-2066-07	0.0575607	0	0.0019126	0.0387561	0	0.263866	0	0.0711282	0	0	0	0.0429484	0.0670965	0.0627525	0.0171363	0.194944	0.0148301	0.0967283	0.0684116	0	0	0.00192768	0.21	0.0644562	1.0514
TCGA-44-2659-01A-01R-0946-07	0.0894596	0	0.144834	0.153665	0	0.22465	0.0063351	0.028423	0.0388589	0	0	0.0267745	0.0129261	0.0101802	0.0638289	0.0862674	0.0239375	0	0.0847596	0	0	0.00510002	0.01	0.37637	0.929491
TCGA-55-6983-01A-11R-1949-07	0.084436	0.0896924	0.0366036	0.130209	0	0.213836	0.00238824	0.0299502	0.0427813	0	0	0.0141499	0	0.178719	0.0198192	0.0801621	0.0433108	0.00666911	0.0232373	0	0	0.00403623	0.01	0.317652	0.95553
TCGA-97-A4M0-01A-11R-A24X-07	0.0363823	0	0.018727	0.122557	0	0.272884	0.0196391	0.0282118	0.0514501	0	0	0.0251196	0.0406223	0.00153316	0.0717008	0.0962348	0.112464	0.0264368	0.0703762	0	0	0.00566168	0.03	0.255694	0.979866
TCGA-50-5068-01A-01R-1628-07	0.0127882	0.063922	0.0547471	0.126566	0	0.120729	0.0121434	0.0533374	0.00960741	0.0452774	0	0.0302149	0.00843426	0.0343429	0.107501	0.137205	0.147386	0	0.0357984	0	0	0	0.04	0.243736	0.982592
TCGA-86-A4P8-01A-11R-A24X-07	0.0614647	0	0.00811352	0.0875846	0	0.347994	0	0.000926941	0	0	0.0223842	0.0249074	0.0107226	0.161594	0.0562439	0.157423	0.0134781	0	0.044742	0	0	0.00242068	0.01	0.348887	0.940723
TCGA-86-A4D0-01A-11R-A24H-07	0.0817914	0	0.0104106	0.105855	0	0.180899	0.107629	0.073629	0	0	0	0.0588455	0.00799114	0.0173226	0.0602467	0.158785	0.0889683	0.00698697	0.039698	0	0	0.000941889	0.1	0.128556	1.02907
TCGA-55-8085-01A-11R-2241-07	0.119375	0	0.0880953	0.141807	0	0.0828903	0.0681996	0.0542709	0.0584389	0	0	0.0204656	0.0271992	0.132982	0.0772601	0.0693889	0.0221001	0.0242875	0.00698929	0	0	0.00625109	0.01	0.373718	0.928237
TCGA-50-5935-01A-11R-1755-07	0.0485912	0	0.0560553	0.0655918	0	0.274344	0.0150331	0.0155271	0.0618954	0	0	0.00277796	0.0196801	0.111765	0.0297645	0.06642	0.110653	0.0829004	0.0386547	0	0	0.00034579	0.04	0.238059	0.985087
TCGA-53-7813-01A-11R-2170-07	0.130581	0	0.355977	0.17002	0	0.0397941	0.128843	0.0277304	0.00992122	0	0	0.0174673	0.0131334	0.027737	0.0347188	0.0144656	0.00484885	0.00316817	0.0215947	0	0	0	0	0.481723	0.89212
TCGA-73-4662-01A-01R-1206-07	0.0818979	0	0.177	0.101407	0	0.220107	0.0184009	0.0200172	0.0159467	0.0116518	0	0	0.0168559	0.0746993	0.014371	0.107251	0.0670534	0.0486482	0.0201587	0	0	0.00453497	0.01	0.41671	0.90891
TCGA-62-8399-01A-21R-2326-07	0.136325	0	0.107075	0.112169	0	0.148154	0.0225624	0.0177913	0	0	0.00414612	0.0226485	0.0464323	0.049047	0.0542447	0.110621	0.010648	0.0595543	0.07886	0	0.00331489	0.0164059	0.01	0.336416	0.943692
TCGA-44-7671-01A-11R-2066-07	0.208852	0	0.100037	0.0630575	0	0.118577	0	0.0715646	0.0150316	0	0	0.0052335	0	0.150796	0.000152917	0.165421	0	0.0548371	0.0429593	0	0.0017174	0.0017624	0.01	0.396261	0.91907
TCGA-97-7552-01A-11R-2039-07	0.0859871	0.0130682	0.132815	0.274234	0	0.117848	0.0174098	0.00523661	0.0146256	0.0145087	0	0.00677996	0	0.124676	0.0937807	0.0443735	0.020055	0	0.0346022	0	0	0	0.01	0.393245	0.92217
TCGA-44-6145-01A-11R-1755-07	0.107352	0	0.137481	0.195131	0	0.10834	0.105183	0.0121923	0.00606175	0	0.00316255	0.01234	0.00685024	0.0562969	0.0800377	0.0796506	0.0032937	0.0219511	0.0460059	0	0	0.0186706	0.01	0.424678	0.904666
TCGA-44-7670-01A-11R-2066-07	0.100764	0	0	0.0650795	0	0.139474	0.0294684	0.0339394	0.0146295	0	0	0.0387528	0.0280802	0.304464	0.078845	0.0613333	0.0162792	0	0.0598761	0	0.0290136	0	0.06	0.194279	1.00905
TCGA-49-AARO-01A-12R-A41B-07	0.167467	0	0.0747358	0.0567451	0	0.139065	0.0230467	0.0437474	0.0169461	0	0.0154835	0	0.0108472	0.2302	0.0330344	0.0899775	0.0563241	0.0279473	0.0137791	0	0	0.000654213	0.01	0.432257	0.901084
TCGA-44-2657-01A-01R-1107-07	0.0961488	0.011095	0.182765	0.194034	0	0.112088	0.0489648	0.0488934	0.0392106	0	0	0	0.0061759	0.0373578	0.0501423	0.101525	0.0286929	0.00663364	0.0333536	0	0	0.00291859	0	0.494035	0.86877
TCGA-55-8204-01A-11R-2241-07	0	0	0.168217	0.09329	0	0.0980645	0.0820683	0	0	0	0.0191313	0.00208811	0.00508269	0.0691892	0.161056	0.0899361	0.040144	0.00703249	0.102851	0	0.022704	0.0391454	0.02	0.26179	0.97984
TCGA-64-1676-01A-01R-0946-07	0.0791655	0	0.0834941	0.109127	0	0.0896396	0.0549808	0.01063	0.0101554	0.00475171	0	0.0200293	0.0625476	0.113165	0.0450664	0.180167	0.0899031	0	0.0459672	0	0	0.00120943	0.01	0.347318	0.937823
TCGA-91-8496-01A-11R-2403-07	0.0138951	0.00698871	0	0.0874413	0	0.097296	0.0120561	0.00377996	0.0149337	0	0	0.0211264	0.0843008	0.12054	0.0118062	0.229634	0.0967323	0.00641837	0.151051	0	0.0117685	0.0302319	0.01	0.431392	0.902553
TCGA-35-3615-01A-01R-0946-07	0.106634	0	0.127729	0.0666032	0	0.0768104	0.0302147	0.0187258	0.0129628	0	0	0.0295199	0	0.122001	0.0415751	0.189073	0.0396637	0.0523738	0.0743988	0	0	0.0117156	0	0.477978	0.880158
TCGA-55-8096-01A-11R-2241-07	0	0.0431452	0.0649514	0.0502829	0	0.0917025	0.0405919	0	0.0179773	0	0.0141294	0	0.00591966	0.372245	0.0396241	0.187479	0.0232564	0	0.0388915	0	0	0.00980355	0.07	0.180661	1.02927
TCGA-67-6215-01A-11R-1755-07	0.00337441	0.0339093	0	0.0604365	0	0.160021	0.00933644	0	0.0138033	0	0.0232782	0	0.0318141	0.105344	0.00364073	0.216591	0.153049	0.0293675	0.149382	0	0	0.00665186	0.07	0.174158	1.0079
TCGA-53-A4EZ-01A-12R-A24X-07	0.134821	0	0.0434062	0.11793	0	0.198774	0.0439363	0.0572409	0.00175327	0	0	0.00642614	0.0158146	0.0731078	0.0567024	0.0934692	0.109161	0	0.0393935	0	0	0.0080632	0.02	0.275624	0.968889
TCGA-MP-A4SY-01A-21R-A24X-07	0.16806	0	0.0208607	0.0284272	0	0.100158	0.00879248	0	0.0304339	0	0.00671546	0	0	0.394644	0.0116621	0.158449	0.0327836	0	0.0335407	0	0	0.00547328	0.01	0.37658	0.934782
TCGA-73-4676-01A-01R-1755-07	0.0145911	0	0	0.0797785	0	0.14362	0.0180761	0	0.00675991	0	0	0	0.0602107	0.171658	0	0.281207	0.00363381	0.0776639	0.11495	0	0	0.027852	0.01	0.305998	0.958891
TCGA-86-8075-01A-11R-2241-07	0.050022	0	0.0417695	0.0121523	0	0.126534	0.0102707	0.0217891	0.0234078	0	0.00167865	0	0	0.162774	0.0579652	0.264253	0.0470391	0.0736706	0	0.069799	0	0.0368754	0.11	0.115343	1.042
TCGA-78-8660-01A-11R-2403-07	0.0901774	0	0.00718296	0.146927	0	0.175462	0.0397446	0.0452919	0.0466195	0	0.00362081	0.020473	0	0.16512	0.0934034	0.114427	0.0178221	0	0.0337279	0	0	0	0.06	0.189748	1.01138
TCGA-91-6840-01A-11R-1949-07	0.201116	0	0.0728114	0.135425	0	0.133225	0.00163681	0.0315358	0.0319823	0	0	0.0263401	0	0.143929	0.0928925	0.0763946	0	0	0.0527108	0	0	0	0.01	0.429886	0.902351
TCGA-44-2665-01A-01R-0946-07	0.00450622	0	0.00663942	0.0170582	0	0.23315	0.0146324	0	0	0	0.00510997	0	0.00369621	0.238247	0.00857999	0.218076	0.137102	0.0535624	0.0572472	0	0	0.0023931	0.04	0.240854	0.992698
TCGA-44-6775-01A-11R-1858-07	0.139505	0	0.083099	0.0364052	0	0.103368	0.0129838	0.0037072	0.0300648	0	0	0.0082748	0.0228596	0.197354	0.0243667	0.134021	0.0969653	0.0204314	0.0732321	0	0.000424772	0.0129369	0.01	0.35321	0.936865
TCGA-75-7025-01A-12R-1949-07	0.180256	0	0.0690231	0.0822426	0	0.184207	0	0.0325766	0.0352371	0	0	0.0373019	0.0418725	0	0.0033324	0.0620621	0.14814	0.0548155	0.0629701	0	0	0.00596268	0.01	0.441046	0.897068
TCGA-44-A479-01A-31R-A24H-07	0.0672841	0	0.166543	0.132102	0	0.214318	0.0532705	0.0250726	0.0311292	0	0.0140998	0	0	0.0680523	0.0865993	0.103133	0.0153177	0	0.0197086	0	0	0.00336918	0.01	0.337255	0.948945
TCGA-44-3917-01B-02R-A277-07	0.0830923	0	0	0	0	0.361011	0.0643204	0.0044998	0	0.00193494	0.038907	0	0	0	0.0588185	0.355314	3.34213e-05	0.0195996	0	0	0.010858	0.00161095	0.1	0.126003	1.03623
TCGA-62-A472-01A-11R-A24H-07	0.0647112	0	0.0290655	0.167228	0	0.143808	0.0259115	0.0484166	0.0237969	0	0	0.0482016	0.0086817	0.0360795	0.0841748	0.117059	0.101771	0.00406889	0.0949343	0	0	0.00209116	0.03	0.245639	0.981299
TCGA-44-6146-01A-11R-1755-07	0.00823388	0	0.037916	0.163484	0	0.319255	0.0161239	0.0119718	0	0	0.0163834	0	0.027749	0.0201317	0.0855129	0.0945318	0.0983595	0	0.0657099	0	0	0.0346375	0.15	0.09433	1.05011
TCGA-MP-A4SV-01A-11R-A24X-07	0.0487695	0	0.127429	0.134158	0	0.14697	0.0672628	0.0250739	0.0675182	0	0.0407123	0	0	0.112024	0.0917597	0.091606	0.00515864	0.00996056	0.0294554	0	0	0.00214255	0.02	0.27703	0.97328
TCGA-49-AARN-01A-21R-A41B-07	0.0952175	0.0095747	0.2326	0.063303	0	0.133536	0	0.0376608	0.0661865	0	0	0.0441837	0	0.0783606	0.0425787	0.0381426	0.0873815	0.00490322	0.0634536	0	0	0.00291767	0	0.496478	0.867254
TCGA-50-5072-01A-21R-1858-07	0.138456	0	0.12443	0.0556639	0	0.210269	0.00314656	0.03467	0.00464835	0	0.0104993	0.00521086	0.0154328	0.142659	0.043473	0.110181	0.00660904	0.0366103	0.0294394	0	0	0.0286008	0.01	0.384693	0.92364
TCGA-55-5899-01A-11R-1628-07	0.0365991	0	0.00336027	0.091937	0	0.13157	0.0744338	0.0311344	0.0262729	0	0.0360103	0	0	0.269404	0.058846	0.19586	0.00252213	0	0.0420502	0	0	0	0.09	0.135097	1.03651
TCGA-97-A4LX-01A-11R-A24X-07	0.138752	0	0.108707	0.0836106	0	0.175034	0.0201057	0.0315131	0.048798	0	0	0.0148605	0.00507824	0.0636166	0.0985981	0.0976748	0.0417533	0.00722401	0.0526305	0	0	0.0120438	0.01	0.390911	0.920514
TCGA-L9-A444-01A-21R-A24H-07	0.0880824	0	0.107689	0.217602	0	0.185451	0.0737402	0.0253521	0.019673	0	0.0362514	0	0.00782342	0.0513599	0.0861144	0.0719334	0.000897363	0	0.0272329	0	0	0.000797757	0.01	0.336389	0.949892
TCGA-55-8615-01A-11R-2403-07	0.0862281	0	0.047508	0.00887968	0	0.0982166	0	0.0695433	0.0430438	0	0	0.00526046	0.02574	0.404483	0.0119946	0.116583	0.00141118	0.0580412	0.0230663	0	0	0	0.04	0.225818	1.00953
TCGA-50-7109-01A-11R-2039-07	0.13006	0	0.178159	0.143447	0	0.0712991	0.0534954	0.03614	0.00984423	0	0	0.0341053	0.00711187	0.0843211	0.106736	0.0706402	0.0182874	0	0.0526819	0	0	0.00367126	0	0.499783	0.86566
TCGA-91-7771-01A-11R-2170-07	0.128641	0	0.0779211	0.0998554	0	0.351767	0.0224737	0.00371383	0	0	0	0.0138657	0.00899643	0.0257008	0.0651995	0.138319	0.0240228	0.00528891	0.0302911	0	0	0.00394344	0.01	0.317578	0.956279
TCGA-97-A4M1-01A-11R-A24X-07	0.0636341	0	0.00802715	0.062086	0	0.135531	0	0.00089412	0	0	0	0.0458983	0.0442679	0.110563	0.0281731	0.275783	0.0351605	0.0021954	0.187786	0	0	0	0.01	0.326057	0.947828
TCGA-44-5644-01A-21R-2039-07	0.234774	0	0.221666	0.117786	0	0.00491181	0.0851843	0.0229692	0	0	0	0.00263107	0	0.162891	0.0124325	0.0595289	0	0.0416886	0.00757461	0	0	0.0259613	0	0.46815	0.887142
TCGA-78-7536-01A-11R-2066-07	0.0518945	0	0.0797927	0.155271	0	0.162625	0.0421714	0.034789	0	0	0	0.0478812	0.0172392	0.0586251	0.100063	0.202049	0.0214827	0	0.0203604	0	0	0.00575541	0.03	0.2463	0.984347
TCGA-MP-A4TI-01A-21R-A24X-07	0.0504236	0	0.027935	0.079428	0	0.142408	0.0775247	0.0294575	0.0437165	0	0.0170414	0.00313873	0.00890216	0.173978	0.101003	0.159492	0.0157712	0.0144379	0.0491009	0	0	0.00624073	0	0.477765	0.88045
TCGA-05-4403-01A-01R-1206-07	0.16786	0	0.0278552	0.0219149	0	0.166007	0	0.00585768	0.00517007	0	0	0.0264418	0.0336965	0.186042	0.0555565	0.156994	0.0284088	0	0.114394	0	0.00380182	0	0.01	0.361283	0.932839
TCGA-44-2666-01B-02R-A277-07	0.15929	0	0.0953039	0.0103874	0	0.446381	0	0	0	0	0	0.0402498	0.0178752	0.0100503	0	0.00603209	0	0.0299384	0.180542	0	0	0.00395026	0.01	0.30292	0.969337
TCGA-99-7458-01A-11R-2039-07	0.0960929	0	0.0198993	0.146056	0	0.231158	0.0144274	0.050062	0.0314006	0	0	0.0251241	0.0111741	0.0807228	0.0501921	0.0692283	0.080745	0.0388695	0.053699	0	0	0.00114858	0.01	0.308035	0.957456
TCGA-64-5778-01A-01R-1628-07	0.071238	0	0.103106	0.23122	0	0.100642	0.112252	0.0251975	0.0465823	0.00112996	0	0	0	0.0705755	0.129529	0.0799477	0	0	0.028272	0	0	0.000308774	0.01	0.320658	0.956436
TCGA-78-7145-01A-11R-2039-07	0.13307	0	0.0214869	0	0	0.206045	0.00290635	0.000796722	0.00935021	0	0	0	0.0498231	0.199622	0.0108763	0.129901	0.108291	0.0592661	0.0264778	0.0303318	0	0.0117552	0.04	0.231002	0.988836
TCGA-NJ-A4YP-01A-11R-A262-07	0.0739794	0	0.0900845	0.087004	0	0.192996	0.0264908	0.039401	0.0182458	0.00821228	0	0.0456951	0	0.157227	0.0528741	0.135316	0.00347504	0.0436431	0.010187	0.00104799	0	0.0141213	0.01	0.303772	0.959609
TCGA-55-7283-01A-11R-2039-07	0.0328388	0	0.00300178	0.137552	0	0.2085	0.0308266	0.0288226	0	0	0	0.014601	0.0235872	0.0553446	0.0768249	0.172652	0.0729901	0.0203492	0.117692	0	0	0.00441677	0.02	0.281846	0.965529
TCGA-55-8208-01A-11R-2241-07	0.0593855	0	0.111335	0.0766389	0	0.114441	0.0344681	0.0387925	0.04051	0	0	0.028098	0.00213713	0.183139	0.11502	0.11463	0.0220958	0	0.0378204	0	0	0.0214889	0.01	0.318259	0.95344
TCGA-55-8302-01A-11R-2326-07	0.014293	0.0370961	0.0143495	0.163613	0	0.110856	0.00691234	0.0613638	0.00808422	0	0	0.0492612	0.0380685	0.123507	0.141566	0.133575	0.0169718	0.000331743	0.0801509	0	0	0	0.1	0.125231	1.03748
TCGA-05-4384-01A-01R-1755-07	0.12145	0	0.063081	0.0612608	0	0.10502	0	0.0265173	0	0	0	0.0252878	0.0205685	0.171322	0.016522	0.261141	0.059485	0	0.0446909	0	0	0.0236539	0.01	0.385928	0.922665
TCGA-55-8511-01A-11R-2403-07	0.112314	0	0.133385	0.118936	0	0.201855	0	0.031752	0.0412516	0	0	0.0245659	0.00596842	0.0858435	0.099992	0.0931863	0.0289844	0	0.0174272	0	0	0.00453868	0.01	0.388448	0.923411
TCGA-97-7941-01A-11R-2187-07	0.187873	0	0.0202617	0.0689742	0	0.181219	0	0.0286835	0.0537914	0	0	0.0312673	0.0132384	0.0258895	0.0419519	0.146464	0.121415	0	0.0789706	0	0	0	0.01	0.40643	0.912902
TCGA-62-8397-01A-11R-2326-07	0.0630789	0	0.0246877	0.0370943	0	0.170806	0.00514941	0	0.0130732	0	0	0.0482715	0.0868694	0	0	0.168733	0.155716	0.0235894	0.202931	0	0	0	0.07	0.187552	0.999135
TCGA-91-6830-01A-11R-1949-07	0.062253	0	0.0027737	0.147561	0	0.158982	0	0.0324431	0	0	0	0.0556244	0.022592	0.160399	0.102186	0.102601	0.0106167	0.0105517	0.107964	0	0.0173963	0.0060567	0.08	0.162973	1.01872
TCGA-44-3398-01A-01R-1107-07	0	0.0458227	0.0105782	0.0547447	0	0.185984	0.00797672	0	0	0	0	0.0148763	0.023535	0.0343172	0.0275683	0.0700989	0.364816	0.0337241	0.0875562	0	0.0265343	0.0118673	0.08	0.172446	1.01041
TCGA-55-7913-01B-11R-2241-07	0.103957	0	0.119514	0.0531519	0	0.0847189	0.026448	0.0583942	0.0369958	0	0.0063582	0	0	0.356263	0.0345933	0.0592054	0.0443256	0	0	0	0	0.0160754	0.01	0.329237	0.955949
TCGA-44-2656-01A-02R-A278-07	0.100892	0	0.0974382	0.140244	0	0.0526116	0.112869	0	0	0.0266353	0	0	0	0.0532843	0.0743656	0.155671	0.0496344	0.0402376	0.0553944	0	0.0407223	0	0.01	0.337554	0.941854
TCGA-55-1592-01A-01R-0946-07	0.100786	0	0.0937234	0.0512393	0	0.125881	0.00909633	0.00418014	0.00916729	0	0.024301	0	0.0501923	0.223156	0.044933	0.117713	0.0860132	0	0.052221	0	0.00254993	0.00484682	0.01	0.349401	0.938616
TCGA-64-5775-01A-01R-1628-07	0.0504935	0	0.0214634	0.0501864	0	0.141339	0.000262067	0.0149801	0.0301992	0	0	0.0262736	0.0216361	0.263627	0.0409239	0.314073	0	0	0	0.00502185	0	0.0195207	0.08	0.165506	1.03326
TCGA-44-7659-01A-11R-2066-07	0.0805786	0	0.156116	0.0527215	0	0.183092	0	0.0350727	0.0353084	0	0	0.0306519	0.00794076	0.0632664	0.027559	0.125068	0.0798371	0.0442641	0.073664	0	0	0.00485999	0.01	0.382017	0.924062
TCGA-55-A4DG-01A-11R-A24H-07	0.149126	0	0.172186	0.128535	0	0.253296	0.0214059	0.0120136	0	0	0.00469663	0	0.010425	0.0560544	0.0536965	0.0923196	0.00950261	0.00666994	0.0278297	0	0	0.00224325	0	0.477942	0.87768
TCGA-55-6985-01A-11R-1949-07	0.150639	0	0.093327	0.0503576	0	0.204875	0.0455768	0.00547738	0.0130285	0	0	0.027706	0	0.135717	0.0796176	0.100279	0.00787382	0	0.079553	0	0	0.00597199	0.01	0.398986	0.916396
TCGA-86-8054-01A-11R-2241-07	0.0422942	0	0.00105412	0.0913299	0	0.223086	0.0493283	0.0195109	0	0	0.0327682	0	0.00854699	0.132859	0.0406063	0.145634	0.115792	0.0125697	0.064093	0	0	0.0205275	0.1	0.128172	1.02607
TCGA-38-4629-01A-02R-1206-07	0.0104762	0	0.0509878	0.140555	0	0.102517	0.0793283	0.00689689	0.00662162	0	0.0162995	0	0.0676073	0.128526	0.09079	0.22748	0.0252459	0	0.0407173	0	0	0.00595071	0.08	0.17179	1.01048
TCGA-78-7147-01A-11R-2039-07	0.0848673	0	0.0254926	0.13551	0	0.142663	0.00490353	0.0215125	0.0269727	0	0	0.0380513	0.0107656	0.0505213	0.162223	0.134779	0.0475442	0.0158724	0.0983206	0	0	0	0.01	0.314404	0.955938
TCGA-55-8092-01A-11R-2241-07	0.0065814	0.0628624	0.143782	0.257773	0	0.044081	0.113549	0.0498954	0	0	0.00323104	0.011794	0	0.0540088	0.108468	0.0925154	0.00451379	0	0.0410239	0	0	0.00592091	0.01	0.318536	0.956965
TCGA-75-6205-01A-11R-1755-07	0.0269238	0	0.00701255	0.0913019	0	0.253938	0.0422195	0.0040488	0.0131933	0	0.023031	0	0.00156563	0.108625	0.0817278	0.258063	0.024443	0	0.0499347	0	0.00870388	0.00526852	0.11	0.115925	1.0376
TCGA-86-A456-01A-11R-A24H-07	0.0835957	0	0.0108484	0.0495493	0	0.195274	0.00215045	0.0368575	0.000902412	0	0	0.00948111	0	0.175656	0.0679866	0.2964	0	0.0422858	0	0.0246065	0	0.00440618	0.03	0.248263	0.987219
TCGA-05-5429-01A-01R-1628-07	0.20148	0	0.204959	0.0155541	0	0.214578	0	0.00559433	0.0131896	0	0	0.0181368	0.004665	0.0627616	0.0273983	0.128329	0.037333	0.00362681	0.0457105	0	0	0.016684	0	0.502845	0.863674
TCGA-55-A48X-01A-11R-A24H-07	0.113662	0.150672	0.0518113	0.0749755	0	0.221299	0	0.0176123	0.0679775	0	0	0.0158094	0	0.106587	0.0324805	0.0697541	0.032054	0	0.0384751	0	0	0.00683085	0.01	0.406297	0.914474
TCGA-86-8673-01A-11R-2403-07	0.0493324	0	0.0822544	0.181146	0	0.0626739	0.03576	0.0437194	0.0500288	0	0.0290879	0.0384287	0	0.257365	0.0551114	0.112359	0	0	0	0	0	0.00273353	0.05	0.214743	1.00472
TCGA-86-8674-01A-21R-2403-07	0.149139	0	0.151594	0.0465427	0	0.0689133	0.0144952	0.125137	0.0106996	0	0	0.0341409	0	0.245001	0.0478522	0.0423817	0.000398872	0.0500396	0.0136643	0	0	0	0.01	0.394875	0.92168
TCGA-49-6744-01A-11R-1858-07	0.109461	0	0.0869705	0.111512	0	0.227484	0.0260347	0.00618318	0.00496029	0	0	0	0.0204816	0.0683319	0.0435874	0.0863037	0.087292	0.0478587	0.0673751	0	0	0.00616292	0.01	0.357704	0.934005
TCGA-44-5643-01A-01R-1628-07	0.151926	0	0.0238682	0.156321	0	0.143488	0.0982705	0.00102628	0	0	0.0164555	0	0.0116285	0.123265	0.093948	0.0976875	0.0391988	0.0153318	0.0275852	0	0	0	0.01	0.331347	0.946171
TCGA-05-4382-01A-01R-1206-07	0.0344855	0	0.077194	0.0481558	0	0.164173	0.0420155	0.00601781	0.0168618	0	0	0.00467307	0	0.203834	0.0578019	0.296574	0.00616626	0	0.0166918	0	0	0.0253558	0.08	0.168811	1.02155
TCGA-49-AARQ-01A-11R-A41B-07	0.148788	0	0.0603536	0.101264	0	0.0635504	0.0103416	0.11223	0.00610809	0.0500311	0	0.0276556	0	0.131297	0.196551	0.0608909	0.00724598	0	0.023692	0	0	0	0.01	0.318956	0.962242
TCGA-55-8094-01A-11R-2241-07	0.119184	0	0.0643761	0.11951	0	0.0599845	0.0289475	0.0776483	0	0	0	0.035643	0	0.109595	0	0.0992319	0	0.240343	0.0420727	0	0	0.00346471	0.16	0.0827132	1.05452
TCGA-MP-A4TC-01A-11R-A24X-07	0.0541367	0	0.0333071	0.120239	0	0.0989316	0.0679139	0.025914	0.0207124	0	0.0165644	0	0	0.27776	0.0795203	0.141155	0.0288705	0	0	0.0330933	0	0.00188249	0.05	0.217018	1.00113
TCGA-49-AAR0-01A-21R-A39D-07	0.0917467	0	0.0459249	0.0768964	0	0.158804	0.00112314	0.108748	0.0419474	0	0	0.0299207	0.0060604	0.102158	0.0750536	0.170012	0.0329777	0	0.0561517	0	0	0.00247511	0.02	0.294261	0.961895
TCGA-05-4427-01A-21R-1858-07	0.101289	0	0.0881942	0.0946948	0	0.128777	0.0565714	0.0305127	0.00291445	0	0	0.0110834	0.0439959	0.0492278	0.0656637	0.15669	0.110067	0.00559445	0.0530076	0	0	0.00171668	0.01	0.340569	0.94039
TCGA-75-6214-01A-41R-1949-07	0	0	0.00153586	0.115235	0	0.131688	0.0251805	0.0551803	0.0187534	0	0	0.0150765	0	0.268271	0.0756278	0.165044	0.0395214	0.0266506	0.0332794	0	0	0.0289556	0.07	0.176202	1.02283
TCGA-69-7763-01A-11R-2170-07	0.143061	0	0.173418	0.0778622	0	0.188366	0.00937608	0.0219342	0.0163709	0	0	0.014727	0.0212003	0.0820978	0.0178741	0.136894	0.00885435	0.0251349	0.060232	0	0	0.00259665	0.01	0.430524	0.902362
TCGA-86-8076-01A-31R-2241-07	0.033553	0	0.185851	0.178771	0	0.095107	0.0266822	0.0289645	0.0627719	0	0	0.00955444	0	0.189104	0.0596953	0.0542556	0.0529895	0	0.0124869	0	0	0.0102138	0.01	0.371334	0.932307
TCGA-78-7537-01A-11R-2066-07	0.0561646	0	0.293223	0.123833	0	0.0573787	0.00499797	0.00650157	0.0525438	0	0	0.0358799	0	0.0551432	0.00831189	0.127895	0.0841946	0.0299276	0.064006	0	0	0	0	0.49227	0.870349
TCGA-78-7166-01A-12R-2066-07	0.0456586	0.0222206	0.0761548	0.158313	0	0.124495	0.00705001	0.0947301	0.0538272	0	0.043307	0	0	0.208476	0.107519	0.041576	0	0.00876921	0.00790288	0	0	0	0.04	0.234797	0.997756
TCGA-55-7995-01A-11R-2187-07	0.0411529	0.00442836	0	0.171992	0	0.0986896	0.0390419	0.0308302	0.0457435	0.0180741	0.00181633	0	0.00887562	0.339916	0.120819	0.0643697	0	0	0.0142503	0	0	0	0	0.558868	0.831507
TCGA-35-4123-01A-01R-1107-07	0.0239244	0	0.0217717	0.331544	0	0.0607449	0.0836629	0.0636497	0.016255	0	0	0.00459484	0.00925631	0.126684	0.0425805	0.161053	0.030152	0	0.0171872	0.00562323	0.00131553	0	0.01	0.308116	0.960997
TCGA-55-7576-01A-11R-2066-07	0.0741893	0	0.0176204	0.122614	0	0.169753	0.0325818	0.020884	0.0315675	0	0	0.0145358	0.023605	0.0711262	0.0760329	0.158536	0.0765528	0.0273353	0.0748086	0	0	0.00825684	0.05	0.211756	0.992241
TCGA-64-5781-01A-01R-1628-07	0.131705	0	0.140594	0.209372	0	0.0590539	0.116081	0.0626915	0	0.0303607	0	0.0557685	0	0.0477734	0.0389578	0.0373035	0.021719	0	0.0424404	0	0.000571824	0.0056071	0.01	0.368138	0.935652
TCGA-L9-A50W-01A-12R-A39D-07	0.102002	0	0.122347	0.0260185	0	0.198715	0	0.02922	0.0307028	0	0	0.0366875	0.00671731	0.0355563	0.0620917	0.0450657	0.194803	0	0.107814	0	0	0.00225986	0.01	0.443956	0.896205
TCGA-97-A4M5-01A-11R-A24X-07	0.0475086	0	0.0360441	0.0957484	0	0.123829	0	0.00384458	0.00970248	0	0.0458183	0.0124966	0.00947487	0.160814	0.0535558	0.261991	0.00639287	0.0172043	0.106895	0	0	0.00867973	0.05	0.215484	0.994281
TCGA-35-4122-01A-01R-1107-07	0.0257796	0	0.0505909	0.1479	0	0.0894087	0.0368009	0.0702538	0	0.0133904	0	0.0715009	0.0186789	0.036515	0.0689718	0.215746	0.0766086	0	0.0632344	0	0.000440853	0.0141788	0.09	0.138306	1.02304
TCGA-55-A48Z-01A-12R-A24X-07	0.0699326	0	0.213124	0.072	0	0.107235	0.00648404	0.0140564	0.0539197	0	0.00987777	0.00080066	0	0.206515	0.0624876	0.130456	0.0293088	0.000427138	0.0233741	0	0	0	0	0.476298	0.878602
TCGA-86-6851-01A-11R-1949-07	0.00399195	0.0087585	0.11094	0.128027	0	0.187319	0.0577878	0.0583868	0.030102	0.0208679	0.0244344	0.012716	0	0.112227	0.0834473	0.104694	0.0102453	0	0.0459199	0	0	0.000135418	0.03	0.249674	0.984566
TCGA-NJ-A4YF-01A-12R-A262-07	0.185663	0	0.078016	0.0693585	0	0.0966578	0	0.0308124	0.0278218	0	0.0218116	0	0	0.315125	0.0401466	0.1035	0	0	0	0.023099	0	0.00798859	0.01	0.410976	0.913356
TCGA-05-4389-01A-01R-1206-07	0.0439057	0	0.0031114	0.259294	0	0.0446144	0.0754053	0.0217361	0.0491183	0	0	0	0	0.0835703	0.100761	0.126045	0.117164	0.00495113	0.065486	0	0	0.00483752	0.02	0.274938	0.970215
TCGA-NJ-A4YQ-01A-11R-A262-07	0.0590801	0.0390387	0.046507	0.187459	0	0.102882	0.0248119	0.0949011	0.0290033	0	0	0.0144889	0	0.213807	0.0616215	0.102076	0	0	0.0241234	0	0	0.000201156	0.02	0.279608	0.97309
TCGA-55-6981-01A-11R-1949-07	0.203451	0	0	0.0313717	0	0.205859	0.00723741	0.0243595	0.0160487	0	0	0.00609099	0.0333444	0.155994	0.0102183	0.107757	0.110971	0.0299288	0.054761	0.00178648	0	0.000821957	0.01	0.310642	0.954726
TCGA-97-7546-01A-11R-2039-07	0.0660318	0	0	0.0677542	0	0.398469	0.0107862	0	0	0	0.0294019	0	0.0440624	0.0448388	0.043861	0.121354	0.0559713	0.0284318	0.0810791	0	0	0.0079583	0.16	0.0823031	1.05104
TCGA-MN-A4N1-01A-11R-A24X-07	0.149234	0	0.0249124	0.043653	0	0.121695	0	0.0318282	0.0229287	0	0.0797801	0	0	0.357015	0.0097323	0.124212	0	0.0259614	0	0.00904741	0	0	0.01	0.317804	0.960691
TCGA-62-A471-01A-12R-A24H-07	0.220288	0	0.058382	0.158664	0	0.0893735	0.0427194	0.024894	0.0134093	0	0.070411	0.0407246	0.0111178	0.139379	0.0153402	0.0304334	0	0.0340424	0.0418026	0	0	0.00901884	0.01	0.378164	0.928366
TCGA-55-7570-01A-11R-2039-07	0.202131	0	0.306663	0.179315	0	0	0.0195817	0.0584148	0.0238301	0	0	0.0375202	0.0125022	0.0539707	0.0228104	0.0461081	0.0146415	0.00170886	0.0197515	0	7.45949e-05	0.000976051	0	0.542053	0.845124
TCGA-44-3917-01A-01R-A278-07	0.0137647	0.0186453	0.0395162	0.1402	0	0.0614648	0.213744	0.0101815	0	0.00166235	0.0275761	0	0.0154742	0.0131836	0.0593569	0.19399	0.108841	0.00178912	0.0418803	0	0.0169248	0.0218042	0.08	0.155271	1.00906
TCGA-55-A4DF-01A-11R-A24H-07	0.091587	0	0.0428332	0.0874964	0	0.13274	0.0449166	0.0399337	0.036369	0	0.0118582	0	0	0.243506	0.155154	0.0762401	0.000876848	0	0.0364894	0	0	0	0.04	0.222011	1.00162
TCGA-50-5946-02A-11R-2090-07	0.0982112	0	0.236082	0.180577	0	0.070395	0.0787009	0	0.0330377	0	0.0229451	0	0	0.0780993	0.0814581	0.0642724	0.0166862	0.00311985	0.0326554	0	0	0.00376	0.01	0.441121	0.899174
TCGA-78-8648-01A-11R-2403-07	0.0763063	0	0.114448	0.108628	0	0.0990617	0.0178755	0.0341295	0.0182558	0	0	0.0174967	0	0.325123	0.028862	0.106612	0.00338441	0	0.0458631	0	0	0.00395396	0.02	0.286988	0.973175
TCGA-67-3770-01A-01R-0946-07	0.0825298	0	0.0107031	0.0638633	0	0.242805	0.018842	0.0262472	0	0.046675	0.0011917	0	0	0.0672417	0.0623161	0.204904	0.0270682	0.0479663	0.0742475	0	0	0.0233985	0.01	0.389597	0.9202
TCGA-50-5936-01A-11R-1628-07	0.0591923	0	0.0185353	0.0436436	0	0.163093	0.0089597	0.0159309	0.0231078	0	0.00218511	0	0	0.440975	0.00278278	0.129158	0	0.0681283	0	0.0155763	0	0.00873234	0.04	0.241219	1.01052
TCGA-67-6216-01A-11R-1755-07	0.0809008	0	0.0712631	0.0877645	0	0.121781	0.0117266	0.0202483	0.0437819	0	0	0.0447833	0.0808802	0.00598112	0.027273	0.0934319	0.191991	0.0178413	0.0981953	0	0	0.00215714	0.04	0.239663	0.978923
TCGA-69-7974-01A-11R-2187-07	0.0647207	0	0.0263744	0.0951257	0	0.172467	0.0423367	0.0269807	0	0	0	0.0400391	0.0238391	0.0995419	0.0430915	0.192315	0.0940704	0.0148593	0.0557702	0	0	0.00846822	0.03	0.254434	0.975085
TCGA-86-8281-01A-11R-2287-07	0.0932443	0	0.241105	0.0627501	0	0.149391	0.0172454	0.0357918	0.0480573	0	0	0.0238882	0.011377	0.0602735	0.0318672	0.0987601	0.0655753	0.0148733	0.0457996	0	0	0	0	0.468983	0.8828
TCGA-44-2662-01B-02R-A277-07	0.0108546	0	0.00217491	0	0	0.185248	0.00826655	0.0172731	0	0	0.0315686	0	0.0272854	0.0782496	0.043823	0.374221	0	0.0183184	0	0.00444844	0.123129	0.0751394	0.08	0.162571	1.02479
TCGA-93-A4JQ-01A-11R-A24X-07	0.146042	0.0663861	0.0213681	0.0395701	0	0.272628	0.0274662	0.0565689	0.0441507	0	0	0.0153461	0	0.152389	0.0846961	0.0449626	0.0201975	0	0.00514945	0	0	0.00307832	0.01	0.371435	0.931566
TCGA-55-8207-01A-11R-2241-07	0.0839059	0	0.0182749	0.0733814	0	0.183932	0.00221558	0.00969683	0.0131702	0	0.00355932	0.00126775	0.0445454	0.118802	0.0135015	0.190272	0.126287	0.0223715	0.0841106	0	0	0.0107059	0.01	0.331812	0.944428
TCGA-97-8176-01A-11R-2403-07	0.0492353	0	0.0232637	0.0864202	0	0.0382945	0.056238	0.0228248	0.0126133	0	0.027957	0	0.0834608	0.284421	0.0237651	0.193809	0.0121719	0	0.035459	0	0	0.0500664	0.02	0.268728	0.978848
TCGA-86-8280-01A-11R-2287-07	0.0547219	0	0.0611976	0.0581149	0	0.239237	0.00991427	0.0669985	0.0466568	0	0	0.00155431	0.0103146	0.145052	0.0697813	0.0953568	0.0931092	0.0052141	0.0419239	0	0	0.000852789	0.05	0.211044	0.997016
TCGA-MP-A4T8-01A-11R-A24X-07	0.0582219	0	0.0400979	0.0319183	0	0.0209733	0	0.0303559	0.0724973	0	0	0.0130339	0	0.431648	0	0.120235	0	0.153804	0.0236716	0	0	0.00354338	0.01	0.370468	0.940935
TCGA-55-A492-01A-11R-A24H-07	0.142504	0	0.310794	0.0573553	0	0.0525815	0.0316768	0.0512543	0.0150588	0	0.0169881	0	0.00526631	0.0573093	0.0266678	0.155581	0.00461633	0.0217323	0.0506138	0	0	0	0	0.610519	0.791703
TCGA-J2-8192-01A-11R-2241-07	0.0473822	0	0.0170431	0.0272169	0	0.28095	0.0135567	0	0	0	0.016998	0	0.00213405	0.206126	0.0209189	0.182246	0.0840396	0.029555	0.0451578	0	0	0.0266745	0.04	0.238822	0.987214
TCGA-50-8460-01A-11R-2326-07	0.0164562	0.00838139	0.182939	0.0817316	0	0.152288	0.00863375	0.0309216	0.0513632	0	0	0.0239624	0.0789729	0.022484	0	0.0608185	0.10347	0.0739633	0.103614	0	0	0	0.01	0.316834	0.952671
TCGA-80-5607-01A-31R-1949-07	0.00483803	0.0111571	0.0143066	0.186528	0	0.215433	0.0823073	0.027008	0	0	0	0.0236006	0.014001	0.00616007	0.131642	0.104443	0.0852488	0.00377703	0.0870691	0	0	0.00248057	0.11	0.117622	1.04276
TCGA-NJ-A55A-01A-11R-A262-07	0.138655	0.030505	0.0373652	0.0850821	0	0.23305	0.0128181	0.0610507	0.0248477	0	0	0.0202305	0.00264024	0.032563	0.052624	0.0528782	0.112081	0.0116327	0.0902617	0	0	0.00171408	0.01	0.3534	0.936789
TCGA-55-8097-01A-11R-2241-07	0.104743	0	0.0744114	0.0688844	0	0.244128	0.00874948	0.0261334	0.0402925	0	0	0.0144231	0.0144818	0.0168571	0.0236868	0.142992	0.117658	0.0151566	0.0874026	0	0	0	0.01	0.343243	0.940071
TCGA-44-6147-01A-11R-1755-07	0.19897	0	0.134058	0.0586388	0	0.145729	0.0257211	0	0.0439394	0.0110989	0	0	0	0.162011	0.0541407	0.0857041	0	0.0107825	0.0655605	0	0	0.00364704	0.01	0.445031	0.89491
TCGA-55-A490-01A-11R-A466-07	0.078205	0	0.123147	0.087774	0	0.129785	0.00674959	0	0.0667107	0	0	0	0	0.270761	0.025784	0.101194	0.0662504	0	0	0.0319262	0	0.0117138	0.01	0.314427	0.958666
TCGA-86-7711-01A-11R-2066-07	0.0295242	0	0.0216118	0.0483067	0	0.179197	0	0	0	0	0.0567081	0	0	0.343151	0.039197	0.131109	0	0.000150446	0	0.11521	0	0.0358342	0.07	0.17325	1.03315
TCGA-MP-A4TK-01A-11R-A24X-07	0.0211976	0.0386454	0.058316	0.0375542	0	0.159372	0.0381949	0.00807119	0.0154402	0	0.00758585	0	0	0.328104	0.0407468	0.125446	0.0660694	0.00417894	0.0510781	0	0	0	0.05	0.216681	1.00278
TCGA-50-5066-01A-01R-1628-07	0.0194242	0.00535985	0.0862614	0.15418	0	0.0847378	0.137464	0.0272803	0	0.0175583	0.00198177	0	0.00215243	0.0878546	0.0793009	0.183394	0.0678766	0	0.0380785	0	0.00522424	0.00187088	0.05	0.212023	0.992293
TCGA-44-2666-01A-01R-A278-07	0.0504169	0	0.107692	0.0619198	0	0.157468	0	0.00928738	0	0	0	0.048024	0.00217364	0.0430963	0	0.0635862	0.0545126	0.0921802	0.217339	0	0.092304	0	0.01	0.304503	0.955924
TCGA-50-5942-01A-21R-1755-07	0.0994673	0	0.216715	0.1015	0	0.242453	0	0.0237893	0.011893	0	0	0.00703871	0.0213185	0	0.0421172	0.0612027	0.0693337	0.0056229	0.0975477	0	0	0	0	0.469545	0.882399
TCGA-69-8453-01A-12R-2326-07	0.0354398	0.00166466	0	0.0929813	0	0.125247	0.00891025	0.0368472	0.0175739	0	0	0.00766642	0.00579864	0.315717	0.0688157	0.190979	0.0465406	0	0.0407868	0	0	0.00503266	0.01	0.441845	0.897061
TCGA-44-8119-01A-11R-2241-07	0.126745	0	0.139784	0.0566043	0	0.127278	0.0548444	0	0.00460693	0	0.0243826	0.0131139	0	0.264047	0.0491507	0.1112	0	0	0.0245693	0	0	0.00367323	0.01	0.348304	0.943409
TCGA-78-7146-01A-11R-2039-07	0	0.0248159	0	0.0342903	0	0.20746	0.106024	0	0.00327907	0	0	0.00460273	0	0.227753	0.0825571	0.188795	0.0307987	0.0406172	0	0.0435934	0	0.0054137	0.04	0.225836	0.997324
TCGA-91-8499-01A-11R-2403-07	0.0344189	0	0.0240108	0.188348	0	0.171493	0.0300032	0.0334252	0.0132528	0	0.0122391	0	0.00167014	0.0943271	0.117753	0.147223	0.0934899	0	0.0181299	0	0.0181939	0.0020217	0.09	0.133235	1.03327
TCGA-55-6970-01A-11R-1949-07	0.0630321	0	0.028119	0.0753153	0	0.24034	0.0136386	0.0466075	0	0	0	0.0174102	0.0252732	0.130505	0.0593838	0.140268	0	0.0809888	0.0791178	0	0	0	0.08	0.168659	1.01257
TCGA-05-4420-01A-01R-1206-07	0.242035	0	0.201184	0.0425347	0	0.128344	0	0	0.0251032	0	0	0.00778719	0	0.0402259	0.0136304	0.140617	0	0.00399493	0	0.0138311	0	0.140712	0	0.463408	0.889829
TCGA-86-7701-01A-11R-2170-07	0.125865	0	0.228906	0.0867698	0	0.238144	0.0472492	0.0307769	0.0324347	0	0.00880382	0	0	0.0556096	0.0415703	0.0495194	0.0234303	0.012989	0.0162164	0	0	0.00171598	0.01	0.417216	0.914609
TCGA-NJ-A55R-01A-11R-A262-07	0.129931	0.0228603	0.175223	0.0614137	0	0.0456685	0.00358473	0.0280398	0.0401619	0	0	0.0358513	0	0.296503	0.0129041	0.0874543	0	0	0.0604041	0	0	0	0.01	0.413535	0.914122
TCGA-05-4397-01A-01R-1206-07	0.0941141	0	0.0456322	0.0517912	0	0.0660316	0.0347594	0.0228711	0.0265711	0	0.0178042	0	0.000863482	0.0813232	0.123002	0.248712	0.0173009	0.0891879	0.0573322	0	0	0.0227035	0.02	0.265518	0.976145
TCGA-53-7626-01A-12R-2066-07	0.125227	0	0.0943595	0.136967	0	0.241655	0	0.0529276	0	0	0	0.00349206	0.0253427	0.0652216	0.0563463	0.11309	0.0224991	0.00749648	0.029426	0.0114599	0	0.0144892	0.01	0.341694	0.943895
TCGA-95-7944-01A-11R-2187-07	0.0101757	0	0.00486373	0.289645	0	0	0.146314	0.0289789	0.00999207	0	0.0684666	0.0663617	0.00199017	0.1053	0.129129	0.0889189	0.00543104	0.0109352	0.0334988	0	0	0	0	0.494639	0.868289
TCGA-44-2656-01B-06R-A277-07	0.0678302	0	0.0114211	0.046118	0	0.282131	0.0433236	0	0	0	0	0.0231557	0	0.0329462	0.0459244	0.197575	0	0.184064	0.0482538	0	0.0157172	0.00153956	0.04	0.221036	0.99464
TCGA-73-A9RS-01A-11R-A41B-07	0.180587	0	0.169813	0.14136	0	0.0446703	0.0511627	0.0869124	0	0	0.00397357	0.00266871	0	0.0916961	0.0598013	0.0888426	0	0	0.0785119	0	0	0	0	0.469692	0.882073
TCGA-44-7667-01A-31R-2066-07	0.0150394	0	0.0226932	0.0758718	0	0.116807	0.00768669	0.0228544	0.00134808	0	0	0.0834171	0.00280769	0.396687	0.063256	0.1815	0	0	0.00882592	0	0	0.00120677	0.15	0.0918989	1.08242
TCGA-NJ-A55O-01A-11R-A262-07	0.0985256	0	0.0254507	0.0329384	0	0.177305	0.0105065	0.0412965	0.016943	0	0	0.0223159	0	0.114859	0.0798182	0.26738	0.0204414	0.00224846	0.0857379	0	0	0.00423305	0.01	0.341231	0.94121
TCGA-55-8301-01A-11R-2287-07	0.031291	0.00160014	0.154193	0.0945307	0	0.138625	0.0496824	0.0299993	0.0216208	0.00372952	0.00799304	0.00901341	0	0.146186	0.173266	0.0587241	0.0229784	0	0.056567	0	0	0	0.02	0.271416	0.980951
TCGA-05-4415-01A-22R-1858-07	0.0739889	0	0.0633122	0.211458	0	0.135354	0.0882438	0.047359	0	0	0.0405706	0.0261987	0.00606488	0.0736193	0.0809257	0.078436	0	0.0104055	0.0429826	0	0	0.0210816	0.02	0.263845	0.979416
TCGA-91-6835-01A-11R-1858-07	0.0355467	0.0427554	0	0.144952	0	0.194711	0.040295	0.0266422	0.0412578	0	0	0	0	0.222233	0.0767212	0.117624	0.0319091	0	0.0253517	0	0	0	0	0.510685	0.861988
TCGA-55-7725-01A-11R-2170-07	0.0910782	0	0.000712254	0.0800666	0	0.259255	0.0526343	0.0505789	0	0.0130745	0.0194168	0	0.00026672	0.0897605	0.10999	0.0962508	0.0482572	0.0152836	0.0708724	0	0	0.00250209	0.01	0.342495	0.941768
TCGA-55-8506-01A-11R-2403-07	0.00985324	0.000741089	0.0235076	0.0895242	0	0.13994	0.0177059	0.0141222	0.0117046	0	0.0140346	0	0	0.26729	0.0581978	0.237731	0.0173956	0.000854015	0.0521323	0.0377429	0	0.00752212	0.08	0.154412	1.03203
TCGA-50-5931-01A-11R-1755-07	0.133687	0	0.0309583	0.061096	0	0.117413	0	0.119069	0	0	0.0175366	0	0	0.26489	0.065817	0.128936	0	0.0435875	0.0170092	0	0	0	0.04	0.220661	0.999866
TCGA-44-5645-01A-01R-1628-07	0.091331	0	0.0406057	0.0363865	0	0.224551	0.0195918	0.0332495	0.0458717	0	0	0.0212933	0.0211262	0.072488	0.022927	0.0860125	0.149893	0.0568498	0.0762028	0	0	0.00162038	0.01	0.3773	0.925486
TCGA-55-A494-01A-11R-A24X-07	0	0.00978704	0.0618081	0.211356	0	0.0340396	0	0.0760042	0.0415643	0	0	0.0646705	0	0.0981065	0	0.12294	0.204917	0.0748069	0	0	0	0	0.64	-0.00724772	1.08912
TCGA-50-5930-01A-11R-1755-07	0.121269	0	0.227526	0.151266	0	0.0454522	0.064572	0.0172764	0.00137907	0	0	0	0	0.187839	0.0618348	0.107783	0.000484111	0	0.0122732	0	0	0.0010454	0	0.473671	0.880822
TCGA-38-4627-01A-01R-1206-07	0.0820465	0	0.0359839	0.0580208	0	0.235043	0	0	0.013453	0	0	0.0283381	0.0272115	0.0925701	0.0396981	0.282294	0.0111617	0	0.0714177	0	0	0.0227619	0.02	0.278705	0.967367
TCGA-67-4679-01B-01R-1755-07	0.0712299	0	0.0098819	0.0767127	0	0.207791	0.00780867	0.010183	0.000247065	0	0	0.0212403	0.0894112	0	0.0238456	0.0692475	0.216933	0.0121718	0.173059	0	0.000810646	0.00942719	0.01	0.339689	0.940711
TCGA-55-7903-01A-11R-2170-07	0.108998	0	0.0325635	0.146731	0	0.10064	0.0529224	0.0383923	0.0201333	0	0.0305902	0	0.00967684	0.151138	0.11891	0.0929917	0.0506576	0.0253635	0.0178039	0.00248736	0	0	0.01	0.365418	0.931755
TCGA-55-8619-01A-11R-2403-07	0.0564052	0.0308895	0.0497892	0.163834	0	0.120461	0.00827582	0.0433681	0.0287152	0	0	0.0262156	0.00795392	0.111309	0.0362841	0.203177	0.0168131	0.00423906	0.058099	0	0	0.0341714	0.02	0.283086	0.965891
